# Supplementary material for: Therapeutic targeting of CNBP phase separation inhibits ribosome biogenesis and neuroblastoma progression via modulating SWI/SNF complex activity
Source: Clin Transl Med. 2023 Apr 26;13(4):e1235. doi: 10.1002/ctm2.1235 (PMC10131295; doi:10.1002/ctm2.1235)
Supplement: Supplementary file 3 — Supporting Information [file CTM2-13-e1235-s003.xls]

## Sheet: CNBP
Tabel S2 Copy number alteration of CNBP in 113 NB cases derived from Oncogenomics database
Sample	CNBP Log2 Ratio	Event-free Days	Event (For CNBP on Probe CHR0300P130380944 )
37537_4_N.Amp_Dead	-0.038	361	D
37553_4_N.Amp_Alive	-0.143	402	A
37569_1_N.Amp_Alive	0	1447	A
41807_4_N.Amp_Alive	-0.172	1272	A
41895_4_N.Amp_Dead	-0.092	972	D
41924_4_N.Amp_Alive	-0.073	740	A
43067_4_N.Amp_Dead	-0.1	504	D
43069_4_N.Amp_Dead	-0.047	214	D
43070_2b_N.Amp_Dead	-0.045	482	D
43395_NB591_4_N.Amp_Dead	-0.281	594	D
43438_4_N.Amp_Alive	-0.362	1304	A
43914_4_N.Amp_Alive	0.044	291	A
43929_4_N.Amp_Dead	0.208	682	D
44384_2a_N.Amp_Alive	-0.233	1430	A
44574_2b_Amp_Dead	0.178	1330	D
46351_4_Amp_Dead	-0.242	93	D
46436_4_N.Amp_Alive	-0.099	341	A
46449_4_N.Amp_Alive	-0.104	1740	A
46502_4_N.Amp_Alive	-0.045	555	A
46521_NB511_4_N.Amp_Alive	-0.194	1109	A
46755_NB527_4_Amp_Alive	0.174	3774	A
46766_NB524_4_N.Amp_Dead	-0.425	529	D
47187_4_N.Amp_Alive	-0.201	742	A
47190_2b_N.Amp_Alive	-0.279	920	A
47244_NB517_4_N.Amp_Alive	-0.372	1142	A
47247_NB507_4_N.Amp_Alive	-0.016	1387	A
47597_NB589_4_Amp_Dead	-0.038	328	D
47631_NB503_4_N.Amp_Alive	-0.306	1211	A
47686_NB518_4_N.Amp_Alive	-0.101	1295	A
47706_NB509_4_N.Amp_Dead	0.25	1485	D
47883_NB522_4_N.Amp_Dead	0	631	D
47886_NB526_4_N.Amp_Dead	0.191	653	D
49887_NB259_4_N.Amp_Alive	0.04	1868	A
55299_NB529_4_N.Amp_Dead	0.401	1456	D
55372_NB582_4_N.Amp_Dead	0.217	894	D
55394_NB505_4_N.Amp_Alive	0.432	1127	A
55395_NB504_4_N.Amp_Alive	-0.138	1273	A
55418_NB512_4_N.Amp_Alive	-0.014	1317	A
55422_NB513_4_Amp_Alive	-0.071	1182	A
55447_NB519_4_N.Amp_Alive	-0.016	1700	A
55483_NB569_4_Amp_Dead	-0.62	317	D
55651_NB535_4_Amp_Dead	0.167	408	D
55654_NB500_4_N.Amp_Alive	-0.084	2682	A
55661_NB536_4_N.Amp_Dead	-0.12	430	D
55663_NB537_4_Amp_Alive	-0.068	2270	A
55666_NB538_4_N.Amp_Alive	-0.383	2014	A
55764_NB599_4_Amp_Dead	0.21	219	D
55772_NB510_4_N.Amp_Alive	0.017	1237	A
55800_NB597_4_Amp_Dead	-0.149	284	D
55891_NB581_4_Amp_Dead	0.22	419	D
55908_NB580_4_Amp_Dead	0.098	653	D
55950_NB588_4_Amp_Dead	-0.218	828	D
56061_NB270_4_N.Amp_Alive	0.132	843	A
56222_NB590_4_N.Amp_Alive	-0.044	2682	A
56268_NB593_4_N.Amp_Dead	0.009	178	D
56347_NB583_4_Amp_Dead	0.208	306	D
56381_NB586_4_N.Amp_Dead	-0.235	18	D
56393_NB598_4_N.Amp_Dead	-0.403	1146	D
56399_NB592_4_Amp_Dead	0.154	445	D
56402_NB600_4_N.Amp_Dead	-0.068	21	D
56419_NB594_4_Amp_Alive	-0.247	2157	A
56447_NB595_4_N.Amp_Dead	-0.09	87	D
56482_NB584_4_Amp_Dead	-0.123	445	D
56618_NB540_4_N.Amp_Dead	-0.444	397	D
56682_NB520_4_Amp_Alive	-0.472	1788	A
56740_NB541_4_Amp_Dead	0.108	25	D
56747_NB542_4_N.Amp_Dead	0.411	1835	D
56877_NB543_4_N.Amp_Dead	-0.074	507	D
56879_NB514_4_N.Amp_Alive	-0.364	1266	A
56896_NB547_4_Amp_Dead	0.458	587	D
56898_NB515_4_N.Amp_Alive	-0.154	1168	A
56918_NB506_4_N.Amp_Alive	0.191	1434	A
56990_NB548_4_N.Amp_Dead	0.287	649	D
57065_NB545_4_Amp_Dead	0.21	784	D
57077_NB516_4_N.Amp_Alive	-0.075	1208	A
57084_NB560_4_Amp_Dead	-0.039	452	D
57144_NB550_4_N.Amp_Dead	0.416	503	D
57147_NB551_4_Amp_Dead	-0.016	226	D
57159_NB573_4_Amp_Alive	0.062	2489	A
57161_NB575_4_N.Amp_Dead	-0.054	204	D
57174_NB508_4_N.Amp_Alive	-0.331	1168	A
57177_NB554_4_Amp_Alive	-0.018	1346	A
57178_NB574_4s_Amp_Alive	-0.084	2952	A
57182_NB555_4_N.Amp_Alive	0.16	1365	A
57226_NB502_4_N.Amp_Alive	0.018	1332	A
57232_NB576_4_N.Amp_Dead	0.006	10	D
58312_4_Amp_Alive	-0.054	1601	A
58327_4_Amp_Dead	0.042	143	D
59869_NB501_4_N.Amp_Alive	-0.144	1368	A
60072_2a_Amp_Alive	0.116	864	A
66810_NB571_4_N.Amp_Alive	0.885	2708	A
66811_NB572_4_Amp_Dead	0.255	186	D
66813_NB559_4s_Amp_Alive	-0.143	1321	A
66818_NB561_4_Amp_Dead	0.394	295	D
66821_NB579_4_Amp_Dead	0.089	142	D
66824_NB566_4_N.Amp_Dead	-0.207	671	D
66829_NB553_4_N.Amp_Dead	0.221	69	D
66830_NB532_4_N.Amp_Dead	0.277	675	D
66839_NB523_4_N.Amp_Alive	0.236	1850	A
66843_NB528_4_Amp_Alive	0.579	3303	A
66845_NB517_4_N.Amp_Alive	-0.112	1142	A
66846_NB564_4_Amp_Alive	0.289	1295	A
66850_NB556_4_Amp_Dead	0.291	215	D
66853_NB567_4_N.Amp_Alive	-0.247	3883	A
66856_NB563_4_N.Amp_Dead	0.245	427	D
66861_NB558_4s_Amp_Alive	-0.257	1456	A
66868_NB565_4_N.Amp_Alive	-0.044	3883	A
66870_NB50_4_N.Amp_Alive	-0.401	365	A
66899_NB245_4_N.Amp_Alive	-0.02	1226	A
66901_NB246_4_N.Amp_Alive	-0.015	240	A
66902_NB256_4_N.Amp_Alive	-0.031	2138	A
69180_NB261_4_N.Amp_Alive	-0.144	2091	A
69181_NB270_4_N.Amp_Alive	0.142	843	A
