# Supplementary material for: Therapeutic targeting of CNBP phase separation inhibits ribosome biogenesis and neuroblastoma progression via modulating SWI/SNF complex activity
Source: Clin Transl Med. 2023 Apr 26;13(4):e1235. doi: 10.1002/ctm2.1235 (PMC10131295; doi:10.1002/ctm2.1235)
Supplement: Supplementary file 5 — Supporting Information [file CTM2-13-e1235-s006.xls]

## Sheet: Up- and down-regulated genes
Table S5 Differentially expressed genes in RNA-seq assay
Gene	Fold change	logFC	P-Value	Gene	Fold change	logFC	P-Value	Gene	Fold change	logFC	P-Value	Gene	Fold change	logFC	P-Value
A4GALT	0.595703	-0.746319	0.0146628	DNAJC10	0.659422	-0.600682	0.00442063	NBAS	0.54844	-0.866335	0.000159636	RP11-770J1.3	0.662144	-0.593008	0.024294
AAMDC	0.633919	-0.657144	0.0124393	DNAJC13	0.574999	-0.798308	0.000162179	NBEA	0.411638	-1.27764	0.000281255	RP11-770J1.5	1.7187	0.78091	0.00147459
AASS	0.433546	-1.1998	0.00913405	DNAJC18	0.533465	-0.903918	0.0187939	NBEAP3	1.58729	0.664705	0.0310153	RP11-773H22.4	1.68198	0.749879	0.00141415
ABC7-42404400C24.1	0.401668	-1.30757	0.013932	DNAJC3-AS1	0.616449	-0.696292	0.00439878	NBPF10	0.629253	-0.668175	0.00231891	RP11-778J16.2	0.635196	-0.652173	0.0144147
ABCA2	0.651493	-0.618117	0.00377027	DNHD1	0.475112	-1.07315	1.04074e-05	NBPF25P	0.634391	-0.656431	0.00300922	RP11-77G23.2	0.430617	-1.21454	4.67233e-06
ABCB1	0.660134	-0.59891	0.0121165	DNM3	0.555151	-0.845313	0.0214483	NBPF26	0.538595	-0.89246	0.000102775	RP11-77H9.5	0.603516	-0.727581	0.015252
ABCC5	0.553463	-0.853283	0.000113095	DNMBP-AS1	0.427781	-1.22324	6.79901e-05	NBPF9	0.612607	-0.706927	0.000753063	RP11-77K12.9	0.496077	-1.00887	0.00672001
ABCG2	9.86318	3.27365	1.22677e-09	DNMT3A	0.601461	-0.732797	0.00722213	NBR2	0.506499	-0.980342	0.000525238	RP11-781P6.1	2.25138	1.16849	0.000468234
ABHD11	2.37423	1.24555	6.21471e-05	DOC2A	1.84257	0.877561	0.00443449	NCKAP5	0.587094	-0.767266	0.011619	RP11-783K16.13	0.614552	-0.699993	0.0457073
ABHD2	0.561579	-0.832316	0.00013435	DOCK1	0.646677	-0.628775	0.00417109	NCLN	1.78369	0.834594	0.000309088	RP11-783K16.5	0.578062	-0.788486	0.0385652
ABL2	0.639964	-0.643839	0.00312997	DOCK11	0.472662	-1.08026	5.40193e-05	NCOA1	0.537534	-0.894964	0.000490758	RP11-78A19.4	0.344866	-1.52492	0.00660661
ABR	0.560766	-0.834374	0.000167029	DOCK3	0.591791	-0.754202	0.0249971	NCOA3	0.608323	-0.716985	0.00100461	RP11-78I14.1	0.544289	-0.876391	0.00348736
ABTB1	0.609355	-0.713678	0.019543	DOCK4	0.556923	-0.841214	0.0102847	NCOR1	0.546681	-0.871194	3.07318e-05	RP11-792A8.4	0.62076	-0.685238	0.00276025
AC000068.5	0.582908	-0.775323	0.0446765	DOCK8	0.557321	-0.842792	0.00144453	NCOR2	0.614382	-0.702757	0.00078909	RP11-793H13.3	0.468248	-1.09406	1.07065e-05
AC000068.9	0.540578	-0.883365	0.0478107	DOCK9	0.560069	-0.836028	0.000343261	NCR3LG1	0.546882	-0.870461	0.000132452	RP11-796E2.4	0.577784	-0.789246	0.0347902
AC000123.2	0.323668	-1.62374	3.70906e-06	DOHH	1.62899	0.702525	0.0419356	NDRG1	0.490964	-1.02625	1.10418e-06	RP11-797H7.1	0.186228	-2.40972	1.62683e-06
AC000403.4	0.656573	-0.603136	0.0123255	DOK1	1.51741	0.600403	0.0201183	NDUFA3	1.58582	0.664069	0.0440675	RP11-798M19.3	0.625933	-0.67449	0.0029387
AC003002.6	0.460067	-1.11769	0.00111193	DOK3	1.96902	0.975983	0.00173065	NDUFA4L2	0.383924	-1.37926	3.93313e-06	RP11-798M19.6	0.590105	-0.758496	0.00952115
AC003006.7	0.371766	-1.42537	4.57059e-06	DOK7	2.12438	1.08031	0.0387935	NDUFAF4	1.99318	0.994541	5.57499e-05	RP11-799B12.4	1.59328	0.668447	0.0496898
AC003104.1	0.5173	-0.947682	0.021097	DOPEY1	0.635701	-0.653281	0.00662294	NEAT1	0.512814	-0.963489	3.03456e-06	RP11-79D8.2	1.51741	0.600775	0.0480321
AC004490.1	0.455224	-1.12883	0.0259426	DOPEY2	0.596126	-0.743226	0.00139172	NEAT1_1	0.370074	-1.43406	1.17106e-11	RP1-179P9.3	0.509023	-0.973525	0.000177264
AC004549.6	0.419285	-1.252	7.5784e-05	DPH2	1.51329	0.597452	0.01133	NEAT1_2	0.36508	-1.45305	2.33768e-09	RP11-801F7.1	1.59328	0.670418	0.0132592
AC004556.1	1.6258	0.697648	0.0232426	DPH3P1	0.632255	-0.657312	0.00466555	NEAT1_3	0.399267	-1.32447	5.88038e-10	RP11-804A23.2	1.78675	0.837059	0.000317492
AC004623.3	0.597963	-0.73969	0.00113228	DPY19L2P2	0.508259	-0.974563	0.00355897	NEB	0.321625	-1.6278	0.000793692	RP11-804A23.4	2.12267	1.08474	0.000119716
AC004980.7	1.54451	0.626545	0.0240993	DPY19L2P3	0.46557	-1.09301	0.0425345	NEBL	0.497033	-1.00846	3.13125e-06	RP11-806O11.1	0.379353	-1.38686	0.0195301
AC005076.5	0.550674	-0.855707	0.00446938	DPYD	0.494157	-1.01438	0.00604355	NECTIN1	0.619238	-0.689702	0.0161973	RP11-809N8.4	0.437715	-1.18923	0.000739546
AC005154.6	0.55244	-0.855884	0.000165039	DRGX	1.75086	0.801781	0.0459738	NECTIN4	0.208884	-2.25463	2.54591e-11	RP11-809O17.1	0.591791	-0.751581	0.0297189
AC005154.7	0.24387	-2.02525	1.45728e-05	DSC3	0.54686	-0.868697	0.0152333	NEDD4	0.607726	-0.718368	0.00116945	RP11-810M2.2	1.57715	0.65677	0.0153502
AC005253.2	0.563282	-0.82657	0.0133619	DSEL	0.551709	-0.857846	0.000120609	NEK1	0.443699	-1.17174	2.08127e-06	RP11-810P12.1	0.295052	-1.74415	0.00582377
AC005355.2	0.318657	-1.63368	0.0120982	DSP	0.474229	-1.07631	2.50381e-07	NEURL1	1.56242	0.642614	0.00195705	RP11-810P12.7	0.559701	-0.834803	0.0331154
AC005363.9	2.01222	1.00739	0.000734802	DST	0.39976	-1.32269	5.94248e-10	NEXN-AS1	0.525258	-0.925577	0.029006	RP11-815J21.2	0.133889	-2.89528	2.81411e-18
AC005606.15	1.68601	0.750735	0.0393633	DTX2P1	0.395847	-1.32438	0.0425388	NFAT5	0.514465	-0.958794	5.6237e-06	RP11-818F20.5	0.65032	-0.618331	0.0144147
AC005614.5	0.491162	-1.02364	0.00273868	DTX2P1-UPK3BP1-PMS2P11	0.579013	-0.785892	0.0443402	NFATC2	0.566443	-0.819663	0.000564403	RP11-81A1.6	0.609675	-0.712428	0.036294
AC005618.6	0.426772	-1.21782	0.000666217	DUBR	0.574554	-0.798107	0.0141545	NFE2	0.588651	-0.759917	0.0154141	RP11-822E23.8	0.637129	-0.650122	0.00517962
AC005682.5	1.95604	0.965012	0.0154761	DUS1L	1.56266	0.643789	0.00548782	NFIX	0.521346	-0.939196	0.000151169	RP11-834C11.14	0.561015	-0.832832	0.00459361
AC005740.5	0.450929	-1.14463	0.00834948	DUSP1	1.72168	0.783629	0.000466889	NFKBIB	1.85638	0.892154	0.000149754	RP11-835E18.4	0.455224	-1.12775	0.0444493
AC005785.2	1.63122	0.704714	0.0322669	DUSP12	1.58559	0.664892	0.00253604	NFYC-AS1	0.634328	-0.655793	0.0308854	RP11-839G9.1	0.612801	-0.704184	0.035174
AC006014.7	0.549849	-0.861131	0.0107935	DUSP2	2.16598	1.1117	0.0038877	NHS	0.510531	-0.968212	0.0031106	RP11-83N9.5	0.641982	-0.636662	0.0278302
AC006042.8	0.247404	-1.99003	0.00644454	DUSP23	2.15632	1.10318	0.0233933	NHSL1	2.12637	1.08573	0.00244589	RP11-845M18.6	0.379353	-1.39317	0.000949785
AC006262.5	0.234624	-2.0901	2.06698e-15	DUSP4	3.82802	1.9238	0.000205848	NIN	0.600508	-0.735609	0.000861653	RP11-849H4.2	0.48774	-1.03172	0.0211578
AC006273.5	0.612138	-0.707151	0.0179884	DUSP5	1.86064	0.895092	0.000749008	NINJ2	0.483675	-1.04279	0.0233933	RP11-849H4.4	0.536841	-0.897354	2.52459e-05
AC006277.3	0.56903	-0.80687	0.0459738	DUSP5P1	0.477251	-1.06044	0.000868214	NINL	0.621303	-0.686325	0.00417082	RP11-84G21.1	0.491754	-1.02155	0.0051337
AC006547.8	1.60079	0.67799	0.0196486	DUSP6	2.68257	1.41507	0.00557603	NIPAL1	2.0692	1.04013	0.0425345	RP1-184J9.2	0.616449	-0.693006	0.0263326
AC006946.16	0.395847	-1.33275	0.000756638	DUSP8P5	0.520256	-0.937677	0.00607003	NIPAL2	0.624817	-0.676242	0.00137498	RP11-856F16.2	0.47296	-1.07744	0.00364911
AC007036.5	0.622376	-0.682326	0.0310981	DYNC1H1	0.469383	-1.09115	1.50884e-07	NIPBL	0.499523	-1.00133	1.76947e-06	RP11-856M7.2	0.494808	-1.00661	0.00484871
AC007038.7	0.586273	-0.766272	0.0230949	DYNC1I2P1	0.56903	-0.809616	0.0249032	NKAPP1	0.56903	-0.809616	0.0249032	RP11-863K10.7	0.426772	-1.22388	0.00404431
AC007163.6	0.247404	-2.00245	7.28479e-05	DYNC2H1	0.317491	-1.65466	2.21685e-12	NKD1	0.509579	-0.969873	0.0104472	RP11-864G5.3	0.598862	-0.739454	0.00153995
AC007182.6	0.353191	-1.49545	0.000616405	DZIP3	0.592335	-0.75529	0.00100556	NKTR	0.556532	-0.84542	5.59689e-05	RP11-867G2.8	0.596126	-0.740168	0.0200966
AC007191.4	0.499756	-1.00029	2.79843e-05	E2F4	1.54963	0.631821	0.00384236	NKX3-1	1.78838	0.834642	0.0430976	RP11-872D17.8	1.58986	0.668871	0.00133944
AC007193.6	0.213386	-2.2066	0.00057344	EBLN2	0.32516	-1.60205	0.0276789	NKX3-2	0.632255	-0.658334	0.000803847	RP11-872J21.5	0.62076	-0.682604	0.0167319
AC007193.8	2.84515	1.49967	0.00297647	EBNA1BP2	1.83476	0.875568	2.49737e-05	NKX6-2	1.70709	0.765901	0.0114098	RP11-876N24.5	0.621826	-0.684215	0.0387283
AC007255.8	0.375442	-1.41005	8.42962e-05	ECE1	0.648856	-0.623952	0.00377785	NME1	1.51297	0.597359	0.00405497	RP11-87H9.4	0.482813	-1.04427	0.0443348
AC007325.2	0.48774	-1.02631	0.0235802	ECE2	1.70709	0.769555	0.033817	NME9	0.586273	-0.766272	0.0230949	RP11-886P16.10	0.639529	-0.644871	0.00227549
AC007325.4	1.63122	0.703482	0.0400806	ECSIT	1.59972	0.677146	0.0145175	NNT	0.599436	-0.738301	0.000381717	RP11-894P9.1	0.598979	-0.736057	0.0317
AC007906.1	0.142257	-2.80687	7.54518e-16	EDAR	0.0299489	-4.90686	6.93678e-09	NOC4L	1.54451	0.626612	0.02066	RP11-902B17.1	0.427781	-1.22324	6.79901e-05
AC007969.5	1.80193	0.842482	0.0300269	EDIL3	0.594042	-0.750643	0.00694414	NOL12	1.61431	0.690523	0.00561103	RP11-903H12.3	0.331934	-1.57511	0.0173117
AC008277.1	0.259162	-1.94266	1.90654e-07	EDN1	0.564719	-0.824115	0.000391869	NOL4L	0.664665	-0.588894	0.0228276	RP11-903H12.5	0.239591	-2.05073	1.03465e-05
AC008982.2	0.654921	-0.610289	0.0132937	EDN2	0.489998	-1.02639	0.00523948	NOL9	1.71946	0.781664	0.000867077	RP11-909N17.2	0.235461	-2.0652	0.00190528
AC009065.1	1.54247	0.625168	0.00362775	EEA1	0.610666	-0.711425	0.00114499	NOP16	2.09464	1.0666	6.12701e-07	RP11-90B9.3	0.663868	-0.590296	0.0440233
AC009120.5	0.36211	-1.4503	0.0348449	EEF1A1P19	0.660074	-0.597329	0.00881531	NOP56	1.73948	0.798618	0.000134219	RP11-91A18.4	1.58064	0.656612	0.0186589
AC009120.6	1.51159	0.596038	0.00429762	EEF1AKMT1	1.51741	0.600059	0.0491255	NOP58	4.52357	2.17746	0.00342435	RP11-91G21.1	0.521611	-0.931678	0.0171665
AC009133.24	1.52814	0.611539	0.00949576	EEF2K	0.455581	-1.13404	2.5057e-07	NOS1AP	0.660074	-0.598312	0.0118264	RP1-191J18.66	0.44087	-1.17939	0.000281267
AC009229.5	0.368196	-1.43184	0.00834208	EEF2KMT	1.78838	0.838317	0.000410134	NOTCH3	0.568351	-0.814971	0.000265795	RP11-91P24.6	0.619238	-0.690567	0.0185639
AC009229.6	0.203225	-2.27234	0.000819566	EFCAB10	1.63823	0.711658	0.00546676	NOV	3.69869	1.88004	3.13688e-06	RP11-927P21.5	0.6449	-0.629348	0.000971072
AC009299.2	0.616449	-0.693006	0.0263326	EFCAB14-AS1	0.348595	-1.51715	9.3982e-06	NOXA1	0.521611	-0.935302	0.0365017	RP11-92F20.1	1.61446	0.689353	0.00671275
AC009299.3	0.65271	-0.613986	0.0481134	EFCAB5	0.614552	-0.699993	0.0457073	NOXRED1	0.65032	-0.615903	0.0333624	RP11-92K2.2	1.51741	0.600059	0.0491255
AC009299.5	0.500746	-0.990253	0.0395125	EFEMP1	1.51023	0.594745	0.00425423	NPAS2	1.9946	0.995931	5.62392e-06	RP11-932O9.7	0.389336	-1.35304	0.00691861
AC009303.1	0.435365	-1.19803	7.18026e-05	EFEMP2	0.492134	-1.01755	0.0340935	NPEPPS	0.662394	-0.594207	0.0045275	RP11-933H2.4	0.32516	-1.61448	0.000152688
AC009487.6	0.56903	-0.810407	0.0151021	EFHC1	0.57603	-0.795536	0.000572828	NPHP1	0.654506	-0.611304	0.00889097	RP11-93B14.9	1.6258	0.697648	0.0232426
AC010761.10	1.6258	0.697648	0.0232426	EFNA3	0.361289	-1.46341	0.000561363	NPHP4	0.65333	-0.613644	0.0207293	RP11-950C14.3	2.79342	1.47092	0.00718023
AC010894.5	0.126451	-2.93528	4.67603e-05	EGFLAM	0.455224	-1.12883	0.0259426	NPIPA7	1.68873	0.755437	0.00319231	RP11-95D17.1	2.4512	1.28481	0.0155637
AC011239.1	0.484281	-1.04175	0.0236976	EGFR	0.614256	-0.703066	0.00072369	NPIPB15	1.77031	0.819391	0.0137822	RP11-95I16.4	0.448326	-1.15381	0.00337949
AC011330.5	0.417636	-1.25845	5.77724e-06	EGFR-AS1	0.275893	-1.85022	2.62032e-05	NPM1P21	0.660809	-0.59611	0.0327806	RP11-967K21.1	0.630732	-0.66355	0.000916165
AC012358.8	0.465072	-1.10341	5.90718e-05	EGLN3	0.463164	-1.10782	0.00197887	NPM3	1.52716	0.610685	0.00731934	RP11-96C23.15	0.212181	-2.22463	2.27883e-06
AC012360.6	0.603666	-0.727083	0.0185544	EGR1	2.95353	1.55943	2.15095e-06	NPNT	0.588514	-0.764794	0.000304752	RP11-96D1.8	0.541672	-0.883727	0.00105405
AC012531.25	0.287078	-1.7962	5.02916e-07	EHBP1L1	0.664979	-0.588602	0.00455042	NPPA-AS1	1.78838	0.832652	0.0160928	RP11-96O20.4	0.534623	-0.902629	0.000796352
AC013264.1	0.492134	-1.02021	0.00657398	EHHADH-AS1	0.62076	-0.682604	0.0167319	NPR2	1.55956	0.638601	0.00631823	RP11-977G19.14	0.379353	-1.39038	0.005121
AC013461.1	0.572693	-0.804089	0.000164086	EID3	1.73704	0.795203	0.0154614	NPTN-IT1	0.170709	-2.53496	2.4886e-07	RP11-97C16.1	1.51741	0.599439	0.0303925
AC015688.3	0.541933	-0.876155	0.0300269	EIF2AK3	0.602638	-0.730378	0.00178128	NPTXR	0.32516	-1.60205	0.0276789	RP11-97O12.5	1.61046	0.686104	0.0383951
AC015849.19	0.211732	-2.22321	4.27605e-05	EIF2S3L	0.444121	-1.16515	0.0119749	NPY4R	0.547954	-0.864949	0.0348294	RP11-982M15.6	1.61531	0.68946	0.0457073
AC016717.1	0.376982	-1.40545	3.28491e-06	EIF3EP1	0.46557	-1.09301	0.0425345	NRARP	1.65369	0.72549	0.00141544	RP11-982M15.8	0.364179	-1.44401	0.0219259
AC016738.4	1.72032	0.781745	0.00704913	EIF4BP3	0.580187	-0.782696	0.0122184	NRDC	0.645863	-0.630684	0.00234622	RP11-989F5.1	0.247404	-1.99003	0.00644454
AC017101.10	0.347068	-1.52415	2.05894e-06	EIF4BP7	0.652146	-0.616158	0.0253322	NREP	0.637943	-0.648406	0.0028725	RP11-98D18.15	1.59695	0.674745	0.012628
AC018693.6	0.365805	-1.43907	0.0195301	EIF4HP2	0.361289	-1.46341	0.000561363	NRG1	1.92048	0.935748	0.0242126	RP11-98G7.1	0.087543	-3.43926	1.7433e-05
AC018804.6	1.63122	0.703482	0.0400806	EIF5A	1.57068	0.651376	0.00158521	NRP2	0.532964	-0.907297	0.000413732	RP11-98I9.4	0.28082	-1.8291	1.21317e-08
AC022182.2	0.586273	-0.766272	0.0230949	EIF5AL1	1.67714	0.741946	0.00279496	NSD1	0.595366	-0.74809	0.000420455	RP11-98J23.2	0.24387	-2.01481	0.00190528
AC022201.5	0.550674	-0.855707	0.00446938	EIF5AP4	2.17074	1.11627	0.000476955	NSFP1	0.503731	-0.987726	0.0015756	RP1-198K11.5	0.448326	-1.15027	0.0294307
AC023283.1	0.548116	-0.867326	6.6759e-05	ELF3	0.602893	-0.72988	0.00101486	NSMCE3	1.54556	0.627909	0.00685058	RP1-206D15.6	0.330404	-1.58525	0.00718023
AC023908.1	0.573065	-0.802215	0.00625146	ELFN1-AS1	1.87287	0.904546	0.000561483	NSUN5	1.63074	0.705337	0.00190386	RP1-20B21.4	1.60999	0.686917	0.00185388
AC024560.3	0.618793	-0.692247	0.00282076	ELL2	1.54056	0.623411	0.00315947	NT5C	1.5241	0.607664	0.0118497	RP1-228H13.5	1.93778	0.951898	0.00870765
AC024937.6	0.5173	-0.942857	0.0029851	ELMOD3	0.502204	-0.992978	0.00012021	NT5E	2.32947	1.21914	2.12346e-06	RP1-228P16.1	3.31934	1.7198	0.000864433
AC025165.8	1.92595	0.938522	0.0171665	ELMSAN1	0.626332	-0.674865	0.00234299	NTMT1	1.64832	0.720809	0.00148349	RP1-239B22.5	2.43131	1.28088	5.6324e-07
AC025171.1	0.505804	-0.982125	0.000839875	ELOVL6	3.00034	1.57358	0.00360939	NUDC	1.5052	0.589939	0.00432097	RP1-261G23.7	0.59764	-0.74193	0.00805319
AC025442.3	0.211732	-2.22321	4.27605e-05	ELOVL7	1.73813	0.796054	0.0156447	NUDT16L1	1.61902	0.694688	0.00628743	RP1-265C24.8	0.15519	-2.64143	0.000556462
AC026348.1	0.431879	-1.21098	1.21737e-07	ELP6	1.55282	0.634586	0.00859765	NUDT19	1.53129	0.614478	0.0101063	RP1-283E3.4	0.56903	-0.812402	0.00553806
AC027601.1	1.56868	0.647672	0.0402871	EMC3-AS1	0.634917	-0.6542	6.90396e-05	NUFIP2	0.63418	-0.657012	0.00158674	RP1-283K11.2	0.587385	-0.763295	0.00239026
AC034220.3	0.474191	-1.0751	0.000276518	EML1	0.663057	-0.592656	0.00823515	NUMA1	0.661831	-0.595445	0.00414517	RP13-1032I1.10	1.56328	0.644496	0.0028653
AC037445.1	0.0910447	-3.38297	2.95077e-05	EML6	0.46571	-1.1019	9.10158e-06	NUP50-AS1	0.64116	-0.639734	0.027065	RP13-270P17.2	0.580187	-0.782696	0.0122184
AC055764.1	0.590105	-0.75605	0.043029	EMP3	1.51741	0.60135	0.0119373	NUPR1	1.84494	0.883415	6.07384e-05	RP13-270P17.3	0.660809	-0.594534	0.0129494
AC055866.1	1.78838	0.832652	0.0160928	ENAH	0.569835	-0.81136	9.53035e-05	NWD1	0.550674	-0.855707	0.00446938	RP13-349O20.2	0.625933	-0.674014	0.0310153
AC062029.1	0.415238	-1.26435	0.000807467	ENDOG	1.563	0.644021	0.00758931	NXNL2	0.440539	-1.17485	0.0335099	RP13-753N3.3	1.94346	0.957192	0.0016347
AC064852.4	0.511649	-0.966006	0.000281228	ENG	1.57206	0.652365	0.00697004	NXPH4	0.529936	-0.914812	0.00313256	RP13-766D20.2	0.15519	-2.64143	0.000556462
AC068282.3	0.535557	-0.896018	0.0213755	ENKUR	0.365805	-1.43907	0.0195301	NXT1	1.85124	0.887319	0.00284203	RP13-942N8.1	0.56903	-0.808607	0.0318896
AC069368.3	0.455224	-1.13154	0.00501247	ENO2	0.63925	-0.645393	0.00414437	NYAP2	0.491781	-1.02353	1.4375e-05	RP1-43E13.2	0.586629	-0.768089	0.0219222
AC073046.25	0.237096	-2.05109	0.00429585	ENPP1	0.544415	-0.877017	9.52834e-05	OAF	2.12768	1.08487	0.0101916	RP1-59D14.1	0.59377	-0.749179	0.0454667
AC073333.8	1.50764	0.591954	0.0164785	ENTPD1	1.51741	0.600253	0.0470434	OBSCN	0.283349	-1.81913	1.59076e-16	RP1-63G5.8	0.379353	-1.38686	0.0195301
AC073342.12	0.644565	-0.632668	0.0458946	ENTPD1-AS1	0.632255	-0.660536	0.0301204	OCA2	0.60598	-0.721041	0.0449944	RP1-71H24.1	1.70709	0.769336	0.0428408
AC073834.3	0.338996	-1.55274	0.00104138	ENTPD2	0.493159	-1.0166	0.0101038	OCIAD1-AS1	0.409701	-1.27639	0.0370978	RP1-78O14.1	2.90837	1.52635	0.0120982
AC078883.3	0.388606	-1.3563	0.00470459	EP400	0.528537	-0.919832	1.71395e-05	OCLN	1.78131	0.829294	0.0156553	RP1-80N2.3	0.605573	-0.722482	0.020307
AC078883.4	0.337203	-1.55447	0.0110484	EPB41	0.634328	-0.656616	0.00234604	OCRL	0.591834	-0.756609	0.000559548	RP1-80N2.4	0.284515	-1.80636	2.69385e-05
AC079807.2	0.56903	-0.808265	0.00358166	EPB41L2	0.647931	-0.626072	0.00251783	ODC1	1.84006	0.879681	3.32624e-05	RP3-323P24.3	0.403827	-1.29911	0.0211185
AC079907.1	2.01349	1.006	0.0151306	EPB41L3	0.313947	-1.65708	0.00778622	OGFRL1	0.631015	-0.664131	0.00264573	RP3-330M21.5	0.5173	-0.942857	0.0029851
AC083843.1	0.50252	-0.990286	0.00672001	EPHA5	0.510165	-0.964652	0.035967	OIP5-AS1	0.605099	-0.724713	0.000568621	RP3-368A4.6	0.542767	-0.880354	0.00442367
AC083843.4	1.51741	0.598512	0.00459821	EPHA7	0.348386	-1.51395	0.000993175	OLFM2	0.410966	-1.27531	0.0124967	RP3-402G11.26	1.83354	0.869811	0.0403745
AC083884.8	0.55252	-0.855601	0.000248944	EPPK1	0.559076	-0.838664	0.000216601	OLFML2A	0.504651	-0.986563	3.45137e-06	RP3-425C14.4	1.72897	0.789139	0.00439854
AC090094.1	0.519381	-0.945093	6.52417e-06	EPS8L3	0.392434	-1.33931	0.023845	OLFML2B	0.416999	-1.25984	7.79242e-05	RP3-449O17.1	0.478315	-1.06094	0.0050477
AC090154.1	0.482813	-1.04427	0.0443348	ERBB3	0.446298	-1.16237	0.000118485	ONECUT2	0.516619	-0.95263	1.98612e-05	RP3-461F17.3	1.51514	0.599322	0.00710309
AC090616.2	0.655246	-0.606845	0.0106715	ERC1	0.415878	-1.26567	3.06452e-09	OPA1-AS1	0.402484	-1.30953	0.000367518	RP3-465N24.5	0.36211	-1.4503	0.0348449
AC091177.1	0.31038	-1.66875	0.0191693	ERCC6	0.625983	-0.675754	0.00139419	OPHN1	0.654384	-0.611368	0.0193497	RP3-477O4.14	0.374156	-1.4139	0.000283508
AC091878.1	0.493159	-1.01823	0.00129586	ERCC6L2	0.61851	-0.692701	0.00671277	OPTN	0.648283	-0.625252	0.00319082	RP3-510D11.2	0.32516	-1.60669	0.0110484
AC092620.2	0.303482	-1.70577	0.00546398	ERICD	1.79694	0.841082	0.0485853	OR2A7	0.437715	-1.18253	0.0439575	RP3-510L9.1	1.51199	0.595524	0.00511526
AC092881.1	0.135483	-2.85503	3.15035e-06	ERICH6B	2.70289	1.41955	0.0276789	OR7E38P	1.6004	0.676186	0.00137498	RP3-523E19.2	1.54451	0.625541	0.0352975
AC093495.4	0.656866	-0.605992	0.0148469	ERN2	1.78838	0.832652	0.0160928	ORAI3	0.615671	-0.698787	0.0223839	RP4-539M6.14	0.181055	-2.44596	1.14762e-05
AC093627.9	0.632255	-0.65936	0.0455629	ERV3-1	0.463437	-1.10841	7.72883e-05	OSBPL7	0.62076	-0.687133	0.0161828	RP4-539M6.19	1.55481	0.635778	0.0404931
AC093642.5	0.489259	-1.02946	0.00184719	ERVMER34-1	1.70709	0.768239	0.0380127	OSER1-AS1	0.628928	-0.666067	0.0189173	RP4-545C24.1	0.478502	-1.06103	0.00251957
AC093818.1	0.646539	-0.628843	0.0113753	ESPNL	1.66332	0.728222	0.0100966	OSMR-AS1	0.616449	-0.695468	0.00779841	RP4-545K15.5	0.513242	-0.960506	0.00418243
AC096949.1	0.402328	-1.31336	2.52587e-09	ESRRA	1.50639	0.590831	0.0135714	OXCT1-AS1	0.612497	-0.706803	0.005256	RP4-613B23.1	0.304677	-1.71292	8.55828e-10
AC097662.2	0.379353	-1.39038	0.005121	ESYT2	0.6637	-0.591368	0.0046788	OXR1	0.571564	-0.806852	0.000275869	RP4-614O4.11	1.63436	0.708442	0.00275991
AC099850.1	0.589352	-0.760417	0.00321883	ETV1	2.38876	1.25588	5.35697e-08	P2RX5	1.74502	0.802883	0.000843375	RP4-621N11.2	0.643902	-0.633693	0.0269265
AC107081.5	1.84804	0.885189	0.00123648	ETV4	3.87256	1.9523	3.39147e-15	P4HA2	0.519494	-0.944624	2.27713e-05	RP4-622L5.7	1.84098	0.877901	0.027485
AC107982.4	0.0615167	-3.94608	9.70402e-08	ETV5	5.66254	2.4976	3.75758e-16	P4HA2-AS1	0.480514	-1.05276	0.0266216	RP4-631H13.2	0.48774	-1.02867	0.0268534
AC110615.1	1.61552	0.691579	0.00625048	EVC	0.516146	-0.953481	0.000238998	PABPC4L	0.487107	-1.0369	7.80796e-05	RP4-635E18.6	0.541933	-0.879967	0.00774963
AC112229.1	1.51741	0.598898	0.0431217	EVI5	0.53412	-0.904251	0.00030679	PAIP2B	0.438153	-1.18988	1.3862e-06	RP4-635E18.8	1.55734	0.635492	0.0109711
AC112497.1	1.6258	0.695911	0.0167319	EVPLL	0.421503	-1.23671	0.0324684	PAK1IP1	1.60531	0.682761	0.00153207	RP4-669K10.8	1.75586	0.809826	0.0428408
AC114271.2	1.69593	0.760536	0.0270464	EXOSC4	1.72366	0.784696	0.00462205	PALM	0.589272	-0.762466	0.00302386	RP4-673M15.1	0.431678	-1.20763	0.00371809
AC116609.2	0.662509	-0.593881	0.00700188	EXOSC5	1.53723	0.619832	0.0188282	PALMD	0.560049	-0.836158	0.00023302	RP4-678D15.1	0.296885	-1.7471	2.86534e-06
AC116609.3	0.557872	-0.839021	0.0475429	EYA3	0.647231	-0.627529	0.00447086	PAQR8	0.616449	-0.696292	0.00439878	RP4-680D5.2	0.505804	-0.976453	8.71176e-05
AC127070.1	0.565223	-0.82286	0.000361531	F11R	0.658747	-0.601989	0.00967529	PAQR9-AS1	0.422708	-1.23482	0.0166986	RP4-693M11.3	0.547954	-0.862047	0.00157594
AC137932.5	0.146846	-2.73223	0.000128569	FABP3	0.606965	-0.719855	0.00454976	PARD3B	0.414642	-1.26964	5.60916e-08	RP4-694A7.2	0.619151	-0.691024	0.0107916
AC138645.1	0.610666	-0.708572	0.0228474	FABP5	2.34069	1.22615	1.30584e-06	PARD6B	1.59328	0.67151	0.00953123	RP4-714D9.2	1.81191	0.856381	0.00396924
AC138645.2	0.65032	-0.618331	0.0144147	FAM110A	2.01349	1.00232	0.0395125	PARGP1	0.531094	-0.911831	0.00190297	RP4-735C1.4	1.6205	0.695639	0.0166548
AC140912.1	0.497901	-1.00006	0.00751918	FAM110C	0.645926	-0.627729	0.00282648	PARP14	0.539716	-0.88948	0.000103302	RP4-737E23.2	0.527796	-0.919466	0.0127934
AC144449.1	0.637313	-0.645585	0.0107476	FAM111A	0.538132	-0.893595	0.00019082	PARP4	0.614072	-0.703442	0.00104391	RP4-742C19.13	0.623223	-0.679428	0.0303114
AC144652.1	1.73704	0.792365	0.0030949	FAM114A1	0.640054	-0.643576	0.00426952	PATJ	0.537509	-0.895398	8.10611e-05	RP4-742J24.2	0.662204	-0.594366	0.0149973
AC159540.1	0.643633	-0.635554	0.00435252	FAM124A	1.60898	0.68365	0.00161531	PAX8	0.321334	-1.6331	1.75419e-05	RP4-785G19.2	0.588651	-0.759917	0.0154141
AC245100.1	0.585288	-0.768916	0.00684532	FAM129A	0.50903	-0.973863	2.62249e-05	PAX8-AS1	0.289565	-1.78665	2.18084e-11	RP4-794I6.4	0.32516	-1.60669	0.0110484
ACACA	0.63491	-0.655342	0.00175915	FAM134B	0.526234	-0.926105	1.92052e-05	PAX9	2.04851	1.03306	0.000661048	RP4-816N1.7	1.89164	0.919026	0.000309277
ACACB	0.599623	-0.737529	0.00246268	FAM13A	0.63881	-0.646405	0.0036766	PAXIP1-AS1	1.57023	0.650098	0.0322434	RP5-1000K24.2	0.287943	-1.79045	5.6108e-06
ACADSB	0.639919	-0.643676	0.0101961	FAM13C	0.1532	-2.6863	6.96931e-07	PBLD	0.591085	-0.757534	0.0130042	RP5-1024G6.5	1.90559	0.928119	0.00902137
ACAP2	0.55953	-0.837587	0.000122416	FAM151A	0.59377	-0.746357	0.0114098	PBXIP1	0.582748	-0.778924	0.000384965	RP5-1047A19.4	0.617804	-0.691403	0.00162485
ACBD5	0.663321	-0.592183	0.00486753	FAM151B	0.55365	-0.848791	0.0184938	PCAT7	0.519549	-0.942743	0.00509372	RP5-1050D4.2	0.549408	-0.858656	0.0213174
ACBD7	0.639064	-0.645135	0.0306505	FAM157C	0.46557	-1.09301	0.0425345	PCBP1	1.50035	0.585288	0.00472137	RP5-1050D4.3	1.77031	0.821692	0.0298369
ACCS	0.456547	-1.12984	9.07273e-05	FAM160A1	0.411638	-1.27861	3.64005e-05	PCBP1-AS1	1.50625	0.590942	0.00435308	RP5-1052I5.2	0.606965	-0.719625	0.00971659
ACKR3	0.509779	-0.971694	3.76352e-05	FAM166A	1.61007	0.686784	0.00477492	PCDH1	0.590915	-0.756429	0.0167299	RP5-1061H20.4	0.597481	-0.739816	0.0153799
ACKR4	0.56903	-0.811913	0.0167362	FAM167B	0.331934	-1.57511	0.0173117	PCDH7	0.474668	-1.07394	0.000114418	RP5-1068E13.7	0.65032	-0.61868	0.00206425
ACTL8	2.27612	1.17836	0.0285161	FAM168A	0.567228	-0.817907	0.000141671	PCDHB12	0.31038	-1.67826	0.000591283	RP5-1085F17.3	2.40257	1.25225	0.048953
ACVR2B	0.582036	-0.780426	0.00149735	FAM184B	0.560408	-0.834311	0.00619781	PCDHB13	0.44796	-1.15605	0.000804098	RP5-1113E3.3	0.625933	-0.673065	0.00816034
ADAM11	1.85683	0.888207	0.0285181	FAM209A	1.57349	0.653361	0.0165901	PCDHGA10	0.5173	-0.942857	0.0029851	RP5-1139B12.2	0.150161	-2.7279	1.19295e-13
ADAM22	0.596126	-0.745984	0.00193234	FAM210B	0.565987	-0.820373	0.00309907	PCLO	0.528705	-0.91812	0.00246052	RP5-1139B12.3	0.126451	-2.93528	4.67603e-05
ADAM33	0.350172	-1.50479	0.00297647	FAM212B	0.54532	-0.873715	0.0033417	PCMTD1	0.614412	-0.702628	0.0011724	RP5-1139B12.4	0.062076	-3.95815	9.50705e-10
ADAMTS10	0.479183	-1.05916	0.00205114	FAM214B	0.563903	-0.825145	0.00986624	PCNT	0.54302	-0.880848	3.46619e-05	RP5-1142A6.7	0.284515	-1.80144	0.000610301
ADAMTS16	0.404886	-1.3017	0.000135962	FAM215B	0.483675	-1.04279	0.0233933	PCNX2	0.612138	-0.707611	0.00566408	RP5-1148A21.3	0.386511	-1.3657	0.0023906
ADAMTS6	0.515034	-0.955942	0.00170691	FAM229A	0.640158	-0.642153	0.0139876	PCOLCE-AS1	0.596126	-0.740168	0.0200966	RP5-1159O4.1	0.60275	-0.7299	0.00407106
ADAMTS8	1.62981	0.703792	0.020148	FAM229B	0.615167	-0.697719	0.0099053	PCP2	0.546268	-0.865987	0.0294251	RP5-1172N10.4	2.53477	1.33659	0.00139798
ADAMTSL4	0.542619	-0.881306	0.000816027	FAM230C	0.615167	-0.697719	0.0099053	PCYOX1	0.626221	-0.675174	0.00175894	RP5-1180E21.5	1.53909	0.621438	0.0270089
ADAP2	0.543551	-0.877114	0.0186462	FAM27C	1.74502	0.797821	0.0297189	PCYOX1L	0.520807	-0.938196	0.017119	RP5-821D11.7	0.532425	-0.908364	0.00142091
ADAT3	0.596126	-0.740168	0.0200966	FAM27E2	2.01349	1.00232	0.0395125	PDCD2L	1.62155	0.696892	0.00687938	RP5-827C21.2	0.288522	-1.78661	2.06541e-05
ADCY5	1.51741	0.597281	0.049715	FAM27E3	1.54112	0.62258	0.0345181	PDE3B	0.62734	-0.672278	0.00761684	RP5-855D21.1	0.626455	-0.673669	0.0290165
ADCY6	0.570828	-0.808719	0.00026327	FAM47E	0.634687	-0.653765	0.00707501	PDE4DIP	0.581137	-0.782854	0.000532856	RP5-855D21.3	0.394837	-1.33469	0.00277865
ADD3	0.655246	-0.608364	0.00836769	FAM50B	1.61225	0.686052	0.0117	PDGFRB	0.443924	-1.16991	0.000122872	RP5-864K19.4	0.459217	-1.1188	0.00690226
ADGRB2	0.634328	-0.65489	0.00496863	FAM58A	1.54451	0.625942	0.00882484	PDK1	0.496116	-1.01099	8.27546e-06	RP5-867C24.5	0.448812	-1.15251	0.00232077
ADGRG1	0.387859	-1.36504	1.01328e-06	FAM63A	0.591534	-0.75672	0.0073205	PDK3	0.399859	-1.31856	0.000535268	RP5-872K7.7	0.55027	-0.860067	0.00995875
ADGRL1	0.596126	-0.743226	0.00139172	FAM69A	0.635974	-0.652153	0.0252207	PDPK2P	0.494157	-1.01438	0.00604355	RP5-874C20.8	0.596126	-0.745073	0.0195373
ADGRV1	0.379353	-1.3836	0.048953	FAM83B	0.537417	-0.893597	0.0168121	PDPR	0.664016	-0.590559	0.00936452	RP5-882C2.2	0.543165	-0.876884	0.01291
ADHFE1	1.64052	0.713873	0.00255322	FAM83G	1.70709	0.771141	0.00171675	PDRG1	1.54725	0.629324	0.0117482	RP5-907C10.3	2.48304	1.30177	0.026994
ADIRF	0.284515	-1.8077	4.26431e-06	FAM84B	1.52182	0.605419	0.017263	PDXDC1	0.664343	-0.589963	0.00502989	RP5-940J5.3	0.284515	-1.79848	0.00266073
ADIRF-AS1	0.535274	-0.901298	0.000151511	FAM86B1	2.00834	1.00412	0.00188466	PDXDC2P	0.52933	-0.9171	0.00047774	RP5-972B16.2	0.600642	-0.734242	0.0191988
ADRM1	1.52262	0.606469	0.00533285	FAM86C1	1.80557	0.851635	0.002106	PDZD7	0.521438	-0.938792	0.000281246	RP5-991G20.2	0.350172	-1.5003	0.0156043
ADSSL1	0.585626	-0.771806	0.000470478	FAM86C2P	1.76165	0.815795	0.00702982	PDZK1	0.521611	-0.936516	0.0128237	RP5-994D16.11	0.56903	-0.810527	0.00779248
AFF4	0.664031	-0.590635	0.0051096	FAM86JP	2.16669	1.11351	0.00052592	PDZK1P1	0.395847	-1.32438	0.0425388	RP5-997D16.2	1.51741	0.599636	0.0288153
AGA	0.475234	-1.07097	0.00195203	FAM89A	2.61754	1.37645	0.0219259	PEAK1	0.443713	-1.17191	5.18311e-07	RP6-74O6.2	0.533465	-0.901318	0.0322399
AGAP11	0.661662	-0.593559	0.00390279	FAM95C	1.85683	0.888207	0.0285181	PEMT	1.54776	0.629504	0.0246594	RP9	1.93112	0.949071	5.44854e-05
AGAP12P	0.588996	-0.762498	0.014562	FANCB	0.485913	-1.04009	0.000302257	PERM1	0.505804	-0.979199	0.0372707	RP9P	1.56257	0.643376	0.0175079
AGAP13P	2.73134	1.43755	0.0156043	FANK1	0.542439	-0.880955	0.00637777	PFDN2	1.54156	0.62435	0.00299401	RPF2	1.51614	0.600183	0.0104818
AGAP14P	0.645926	-0.627729	0.00282648	FARP2	0.635402	-0.654088	0.00404568	PFKFB4	0.636896	-0.65037	0.0143217	RPIA	1.90151	0.926764	9.28098e-05
AGAP2	1.65967	0.727731	0.0079222	FAT1	0.571493	-0.807037	0.000272069	PFN1P2	0.48774	-1.03104	0.0207928	RPL13AP7	0.585288	-0.768916	0.00684532
AGAP2-AS1	2.04851	1.02968	0.0339197	FAT4	0.497901	-1.00006	0.00751918	PGAM5	1.73465	0.794412	0.000499635	RPL21P28	1.95096	0.957547	8.71176e-05
AGL	0.527852	-0.921697	1.77138e-05	FBN1	0.404145	-1.30702	4.67392e-10	PGAP1	0.610547	-0.711301	0.00669495	RPL23AP53	0.379353	-1.38686	0.0195301
AGPAT4	0.586924	-0.767906	0.00782829	FBN2	0.626534	-0.674509	0.0012135	PGM2L1	0.354939	-1.49263	2.48649e-07	RPL23AP64	0.402484	-1.30953	0.000367518
AHI1	0.624263	-0.679644	0.00211978	FBXL18	0.473126	-1.07731	0.00208874	PGM5	0.618751	-0.691423	0.0305573	RPL32P3	0.53378	-0.905471	5.94812e-05
AHNAK	0.325455	-1.61945	1.28962e-14	FBXL19-AS1	0.652302	-0.615142	0.0201183	PGM5P2	0.507513	-0.975973	0.00883442	RPL7AP30	1.89677	0.918527	0.0213755
AHNAK2	0.137883	-2.85832	5.93725e-38	FBXL2	0.585444	-0.771744	0.00455663	PHC3	0.60246	-0.730983	0.000644836	RPP25	1.894	0.920773	0.000374467
AHSA1	1.52688	0.610558	0.00346698	FBXL4	0.652422	-0.615682	0.0174547	PHF21A	0.621434	-0.686231	0.00153042	RPP40	1.58672	0.665363	0.0178314
AKAP11	0.61161	-0.709212	0.00111763	FBXO16	0.510165	-0.969696	0.00127196	PHF7	0.612801	-0.703413	0.00495053	RPS19BP1	1.68849	0.755225	0.00317468
AKAP12	0.422559	-1.2427	4.81291e-09	FBXO2	0.539081	-0.890194	0.00364466	PHIP	0.516179	-0.953965	8.17213e-06	RPS2P55	1.60363	0.679702	0.00995921
AKAP13	0.467237	-1.09767	2.89476e-07	FBXO25	0.620269	-0.688894	0.00187424	PHKA2	0.633856	-0.657573	0.0042196	RPS6KA3	0.642461	-0.638275	0.00248435
AKAP9	0.442286	-1.17679	6.87842e-08	FBXO32	0.368888	-1.43648	4.53335e-06	PHLDA1	2.45581	1.29554	1.19196e-07	RPS6KC1	0.544197	-0.877649	6.56894e-05
AKR1C3	0.599788	-0.736611	0.0122338	FCMR	1.95096	0.957547	8.71176e-05	PHLDA2	2.16716	1.1147	5.0424e-05	RPSAP15	2.27612	1.17989	0.0197076
AKT3	0.661884	-0.59494	0.0228276	FDX2	1.57577	0.654715	0.048368	PHLPP1	0.6056	-0.723242	0.00260481	RRP1	1.50887	0.593383	0.00623408
AL034550.1	0.530055	-0.91346	0.0140458	FER	0.535634	-0.900488	5.56192e-05	PHOSPHO1	0.635196	-0.652173	0.0144147	RRP12	1.79247	0.84186	8.81859e-05
AL109923.1	0.534252	-0.904191	6.05371e-05	FER1L4	0.409701	-1.27639	0.0370978	PHYHIPL	0.20692	-2.25082	0.000382556	RRP7A	1.68511	0.752507	0.00178661
AL135791.1	0.584691	-0.773005	0.0138589	FGD4	0.559385	-0.837574	0.000906105	PICSAR	0.65416	-0.611486	0.0421454	RRP9	3.95239	1.98272	2.44454e-05
AL513412.1	0.478981	-1.06126	3.56808e-05	FGF11	0.455224	-1.13266	0.00174156	PIEZO2	0.430224	-1.21651	1.05468e-07	RRS1	1.76529	0.819744	0.000206054
AL591893.1	0.0541933	-4.05532	4.57911e-05	FGFBP1	1.51032	0.594654	0.010185	PIGCP1	0.382652	-1.385	7.48723e-08	RSF1	0.609204	-0.714961	0.000675558
ALDH16A1	1.5887	0.66737	0.0101575	FGFR2	0.462337	-1.10605	0.0387935	PIGU	1.58561	0.664641	0.0078919	RSPH10B	1.59092	0.669615	0.0042494
ALDH6A1	0.619774	-0.690083	0.00154602	FHL3	1.57102	0.650941	0.0252027	PIK3C2A	0.538871	-0.891891	3.30824e-05	RSPH3	0.665242	-0.587582	0.0268447
ALDOC	0.653483	-0.613739	0.00352694	FIG4	0.633559	-0.657878	0.0163157	PIK3IP1	0.5173	-0.949302	0.00319124	RSPH9	1.67999	0.747838	0.00523253
ALG1	1.77846	0.830343	0.000361314	FJX1	2.85974	1.51269	7.49952e-06	PIK3R1	0.393148	-1.34149	0.00222023	RTCA-AS1	0.293693	-1.75287	0.00381958
ALG10B	0.599733	-0.737493	0.000739104	FKBP4	1.63134	0.70601	0.000808353	PIK3R3	0.598143	-0.741288	0.000846773	RTN2	0.419285	-1.24935	0.00316175
ALG11	0.643251	-0.636161	0.0120901	FKRP	1.56651	0.646734	0.0287001	PIKFYVE	0.595293	-0.748128	0.000976181	RYR1	1.56077	0.640291	0.0185414
ALG1L13P	0.355644	-1.48071	0.00916578	FKTN	0.627139	-0.672924	0.00378325	PIP5K1B	2.27612	1.18192	0.00480939	RYR3	0.555796	-0.843819	0.01291
ALMS1	0.576592	-0.794144	0.000537026	FLJ12825	0.43514	-1.19316	0.0222191	PIP5KL1	0.436516	-1.1942	8.65531e-05	S100A1	0.65032	-0.617115	0.0181005
ALOX12-AS1	0.573441	-0.801178	0.00905897	FLJ16779	0.474191	-1.06766	0.0290364	PITHD1	1.50909	0.593575	0.00683471	S100A11	1.51486	0.599159	0.00410819
ALPK3	0.551247	-0.856793	0.024807	FLJ37453	0.661079	-0.596384	0.044278	PITPNC1	2.4116	1.2691	8.18615e-07	S100A3	0.578062	-0.788486	0.0385652
ALS2	0.618677	-0.692478	0.00333303	FLNB	0.553856	-0.852387	4.43622e-05	PJA2	0.615137	-0.700981	0.00083926	SAC3D1	1.51362	0.597351	0.032855
ALS2CL	0.474001	-1.07661	6.20503e-06	FLVCR2	0.50775	-0.977334	6.17829e-05	PKN2	0.521721	-0.93859	8.72486e-06	SAMD15	0.505804	-0.981458	0.00314284
ALX1	1.74265	0.798737	0.0495194	FMO5	0.485074	-1.04039	0.00815017	PLA2G4C	0.632255	-0.657312	0.00466555	SAMD4A	0.649577	-0.622309	0.00482123
ALYREF	1.77906	0.830971	0.00015177	FN1	0.518551	-0.946723	0.000315989	PLAC4	0.390677	-1.35372	2.34009e-05	SAMD5	2.40435	1.26407	1.59872e-05
AMDHD1	1.92293	0.942247	0.000975188	FNBP1	0.588204	-0.765547	0.000310813	PLAG1	0.588384	-0.764865	0.00128563	SAMD9	0.468073	-1.09432	4.45364e-05
AMH	1.77031	0.819391	0.0137822	FNBP1L	0.563972	-0.826264	8.08641e-05	PLAT	0.538271	-0.891375	0.0153292	SAMD9L	0.328464	-1.6046	9.83777e-09
AMIGO3	1.96574	0.970804	0.0300003	FNBP1P1	0.316128	-1.65759	2.87327e-06	PLBD1	0.609675	-0.709526	0.00601106	SAP30L-AS1	0.477251	-1.06044	0.000868214
AMOTL1	0.417262	-1.26088	3.2474e-09	FNDC3B	0.658194	-0.603321	0.00560864	PLCB1	0.59263	-0.754189	0.00459419	SAPCD2	1.51741	0.601371	0.0112315
ANG	0.531094	-0.907346	0.045186	FOSL1	3.13884	1.64953	7.00837e-12	PLCB2	3.13947	1.64603	8.28972e-06	SATB2	0.643251	-0.635391	0.00436126
ANGPTL2	0.353191	-1.48946	0.0140563	FOXH1	0.501518	-0.992404	0.0124972	PLCH1	0.24895	-1.98816	0.00128926	SATL1	2.16231	1.10235	0.0303044
ANK3	0.407265	-1.29549	3.74602e-08	FOXL2NB	0.645167	-0.631883	0.0114807	PLCH2	0.478315	-1.06094	0.0050477	SBDSP1	1.73437	0.794134	0.000653008
ANKAR	0.484729	-1.04098	0.013628	FOXN1	0.361709	-1.46579	6.87661e-08	PLCXD2	0.453295	-1.13952	0.000454737	SBF2	0.475474	-1.07241	8.77697e-07
ANKDD1A	0.479183	-1.05589	0.0264049	FOXN2	1.68263	0.750497	0.00107424	PLD1	0.350419	-1.51184	4.31496e-09	SCAI	0.62432	-0.679409	0.00358771
ANKIB1	0.559401	-0.837924	0.000121817	FOXN3	0.521478	-0.939075	3.62364e-05	PLD4	0.45757	-1.12559	0.00104733	SCAMP3	1.55157	0.633623	0.00384857
ANKRA2	0.603998	-0.726682	0.00929144	FOXO4	0.602848	-0.729807	0.00245054	PLD6	1.73507	0.793666	0.0131292	SCAPER	0.56379	-0.826497	0.000379048
ANKRD1	2.17716	1.11795	0.00795583	FOXO6	0.505804	-0.979199	0.0372707	PLEC	0.634292	-0.656761	0.00156098	SCARA3	0.6281	-0.670879	0.00154459
ANKRD10-IT1	0.5173	-0.949766	0.00113533	FOXP1	0.40374	-1.30783	1.20802e-07	PLEK2	1.72897	0.789139	0.00439854	SCARB2	0.589352	-0.762713	0.000382363
ANKRD11	0.601499	-0.733341	0.000425079	FOXQ1	1.92595	0.944386	0.00142805	PLEKHA4	0.489365	-1.03002	0.000191185	SCARNA9	0.534191	-0.901169	0.0400644
ANKRD12	0.43206	-1.21047	5.28526e-08	FPGT	0.652038	-0.616755	0.00846056	PLEKHA5	0.609396	-0.714268	0.00256395	SCART1	0.468613	-1.08717	0.0339961
ANKRD17	0.633321	-0.658957	0.00166375	FPGT-TNNI3K	0.605351	-0.723777	0.00326615	PLEKHA7	0.62076	-0.68743	0.00763073	SCIMP	0.65032	-0.615903	0.0333624
ANKRD18A	0.32516	-1.61807	4.24926e-07	FRG1CP	0.558684	-0.839621	0.000308632	PLEKHA8	0.511737	-0.966346	1.29195e-05	SCLY	1.69776	0.763202	0.00209186
ANKRD18CP	0.237096	-2.05109	0.00429585	FRG1HP	0.544017	-0.877392	0.00163208	PLEKHA8P1	0.663526	-0.5916	0.00981482	SCO2	1.50625	0.589074	0.00553832
ANKRD26	0.526461	-0.925338	5.27298e-05	FRK	0.538363	-0.892363	0.00188486	PLEKHG5	0.5173	-0.945531	0.014366	SCUBE1	0.590105	-0.758496	0.00952115
ANKRD36	0.38511	-1.37643	5.3544e-10	FRMD3	1.59551	0.67332	0.0164221	PLEKHO2	0.549408	-0.862244	0.0117157	SCUBE3	0.218858	-2.18537	1.08641e-08
ANKRD36B	0.514747	-0.957766	3.31125e-05	FRMD4A	0.421503	-1.24152	0.00440653	PLK3	2.10541	1.07159	0.00257934	SDCBP2-AS1	0.612801	-0.704957	0.047591
ANKRD36BP1	0.476981	-1.06722	3.96388e-05	FRMD4B	0.524106	-0.929781	0.0107175	PLOD2	0.555614	-0.847769	6.85026e-05	SDCCAG3	1.78527	0.836042	0.000104851
ANKRD36BP2	0.577717	-0.79103	0.00204108	FRMD5	0.306401	-1.68997	0.00841274	PLPP1	0.635575	-0.653603	0.0059475	SDF2L1	1.58373	0.662835	0.0116207
ANKRD36C	0.161367	-2.6301	1.68923e-24	FSIP1	0.663868	-0.589685	0.0470434	PLPP2	1.53369	0.616724	0.011018	SDHAP2	0.652221	-0.615969	0.0263279
ANKRD44	0.482002	-1.05047	0.00326668	FSIP2	0.313947	-1.65708	0.00778622	PLPP3	3.51764	1.80221	0.000612799	SDHAP3	0.610843	-0.710735	0.00432063
ANKRD61	0.56903	-0.810836	0.0410741	FTH1P20	3.98321	1.97029	0.00281319	PLXNA2	0.631739	-0.662143	0.0110664	SDK1	0.62014	-0.68863	0.0153284
ANO6	0.616773	-0.697114	0.00112515	FUOM	1.53259	0.61508	0.0477537	PLXNB3	0.510668	-0.967191	0.00893797	SEC14L4	0.403494	-1.30681	8.58512e-05
ANO7	0.417288	-1.25201	0.0285161	FUT1	1.61225	0.687057	0.0402871	PMF1	1.59479	0.67325	0.00218713	SECISBP2L	0.577818	-0.791178	0.00031814
ANO9	0.373426	-1.41609	0.000693457	FUT11	0.577188	-0.792635	0.000621334	PMF1-BGLAP	1.57693	0.656988	0.00301837	SEL1L	0.537381	-0.895889	2.92883e-05
ANXA2R	0.640907	-0.641247	0.0186527	FXN	1.90196	0.926243	0.00185533	PMS2	0.628691	-0.669449	0.00243091	SEMA3C	0.373926	-1.41903	6.00717e-11
ANXA8	0.565377	-0.822525	0.000254567	FYCO1	0.570238	-0.810057	0.00058051	PMS2P2	0.604874	-0.7248	0.00506813	SEMA4B	0.595665	-0.746873	0.00446134
ANXA8L1	0.530207	-0.91529	1.76655e-05	FZD10-AS1	0.593012	-0.753363	0.00359395	PMS2P5	0.6488	-0.623184	0.0436363	SEMA4G	1.52603	0.609036	0.0359228
ANXA9	0.623594	-0.679737	0.00744449	FZD8	1.59328	0.667271	0.0326223	PMS2P7	0.594011	-0.751117	0.00171289	SEMA6A	0.262629	-1.92431	4.68871e-08
AOC2	1.92773	0.945024	0.00559173	GAB1	0.601733	-0.732319	0.00453002	PNMA2	0.559466	-0.837243	0.00134703	SEMA6A-AS1	0.32516	-1.60205	0.0276789
AOC3	1.58339	0.659953	0.000803847	GAB2	0.555004	-0.849158	0.000241433	PNO1	1.88735	0.916231	2.49642e-05	SENP7	0.652925	-0.614684	0.0124371
AP000347.2	0.581769	-0.780967	0.00235449	GABPB1-AS1	0.549434	-0.863878	6.41849e-05	PNP	1.61922	0.695033	0.00315113	SEPSECS	0.648936	-0.62341	0.0155659
AP000648.5	2.17147	1.11748	7.5216e-05	GABRA3	0.638424	-0.646532	0.0322434	PNPLA7	0.660809	-0.594534	0.0129494	SEPTIN3	0.65032	-0.615903	0.0333624
AP000695.6	0.16258	-2.57473	0.000910749	GABRE	0.596001	-0.746463	0.000766719	POLA1	0.579747	-0.786464	0.000178755	SERPINB8	1.51242	0.596005	0.00537963
AP000769.1	0.635602	-0.653775	0.00174845	GAL	2.45496	1.29407	1.01533e-05	POLD4	0.596126	-0.745426	0.011637	SERPINE1	0.501121	-0.996377	2.75921e-05
AP001505.10	2.0782	1.05102	0.013018	GALK1	1.58687	0.665187	0.0319287	POLH	0.582216	-0.780129	0.000726191	SERPINE2	3.34723	1.73902	3.95183e-07
AP003900.6	0.355644	-1.48071	0.00916578	GALNT13	0.61702	-0.695894	0.0127619	POLQ	0.607861	-0.718024	0.00135612	SERTAD1	1.79331	0.840056	0.0368375
APAF1	0.625842	-0.675947	0.00298668	GALNT3	0.392434	-1.34437	0.00159636	POLR2F	1.54325	0.625888	0.00372696	SERTAD4	2.78192	1.46928	0.001266
APC	0.536246	-0.898862	4.84437e-05	GAR1	1.58075	0.660485	0.00271337	POLR3K	1.66531	0.735654	0.000853643	SESTD1	0.660509	-0.598082	0.0137608
APLN	0.547954	-0.862047	0.00157594	GARNL3	0.606411	-0.720723	0.0141287	POMGNT2	1.55088	0.632424	0.0241778	SETBP1	0.618398	-0.692853	0.00830436
APLP1	0.633559	-0.657878	0.0163157	GAS1	1.56716	0.647019	6.90396e-05	POMK	0.289337	-1.78519	3.52945e-07	SETP22	2.27612	1.17894	0.0251301
APLP2	0.662665	-0.593646	0.00385652	GAS2L3	0.662687	-0.593465	0.00822218	POP7	1.53349	0.616533	0.0106358	SETP8	2.18858	1.12203	0.00115233
APRT	1.53446	0.617357	0.0133873	GAS5-AS1	1.6258	0.69852	0.0149212	POTEE	0.175086	-2.47966	0.000758987	SETX	0.633965	-0.657465	0.001997
AQP7	0.204851	-2.27257	1.06029e-05	GAS6	0.611975	-0.707308	0.0248957	POTEF	0.16258	-2.57473	0.000910749	SFMBT1	0.614425	-0.702467	0.00235372
ARAP1-AS1	1.51741	0.599439	0.0303925	GAS6-AS1	0.459439	-1.12192	2.36886e-07	POU2F3	0.426772	-1.22046	0.0251301	SFXN4	1.81637	0.860489	0.000788516
ARAP2	1.64014	0.711626	0.0306944	GATS	0.637902	-0.648466	0.00339049	POU6F1	0.640158	-0.641818	0.0491255	SGMS1-AS1	0.644443	-0.632601	0.01131
ARAP3	0.641982	-0.638025	0.0201121	GATSL2	0.540578	-0.883365	0.0478107	PPARA	0.540961	-0.885674	0.000951273	SGPL1	0.663088	-0.592638	0.00643806
ARFGEF1	0.590152	-0.760766	0.000366427	GBE1	0.646645	-0.628873	0.00359203	PPARG	2.17716	1.11795	0.00795583	SGPP2	1.98243	0.984208	0.0139437
ARFGEF3	0.502085	-0.988429	0.000103207	GCAT	1.97923	0.982881	0.00418593	PPARGC1A	0.640976	-0.641349	0.00859765	SGTB	0.636264	-0.651987	0.00711389
ARHGAP11B	0.612801	-0.70643	0.000998937	GCC2	0.44654	-1.16303	6.39042e-08	PPFIA4	0.442409	-1.1759	2.48267e-06	SH2D2A	1.68083	0.747976	0.0191988
ARHGAP19-SLIT1	0.563163	-0.826842	0.0144488	GCSAM	1.66332	0.728222	0.0100966	PPFIBP1	0.457275	-1.12881	8.18556e-08	SH2D5	1.87229	0.901929	0.0256102
ARHGAP20	1.80193	0.842482	0.0300269	GDF15	2.21922	1.1448	0.0107729	PPIF	1.59407	0.672591	0.00226744	SH2D6	0.513962	-0.954446	0.0242126
ARHGAP22	1.61724	0.689701	0.0384811	GDPD5	0.615054	-0.700773	0.00585637	PPIP5K2	0.636662	-0.651302	0.00271614	SH3BGRL2	0.448326	-1.15381	0.00337949
ARHGAP26	1.99854	0.99817	0.000153755	GEMIN7	2.00078	0.999017	0.00135262	PPL	0.539006	-0.891585	2.10199e-05	SH3BP2	0.534868	-0.902458	9.7225e-05
ARHGAP30	0.46557	-1.09795	0.0125613	GFI1	1.53973	0.618742	0.0123255	PPM1N	0.577044	-0.79127	0.0328806	SH3D21	0.484281	-1.045	0.000204983
ARHGAP31	0.655703	-0.608219	0.032855	GFPT2	0.62648	-0.674385	0.00454306	PPP1R12B	0.50269	-0.991949	1.82989e-05	SH3PXD2A	0.617055	-0.696452	0.00115241
ARHGAP33	0.628928	-0.667547	0.00510987	GGCX	1.5761	0.656294	0.00208456	PPP1R13L	0.651767	-0.61742	0.00614187	SH3TC2	1.70709	0.768239	0.0380127
ARHGAP42	0.52495	-0.929137	0.000269012	GGNBP1	1.67714	0.741946	0.00279496	PPP1R15A	1.67637	0.745272	0.000467089	SH3YL1	0.308446	-1.6929	2.20435e-06
ARHGAP5	0.597481	-0.742833	0.00107731	GINS3	1.57191	0.652128	0.00924602	PPP1R26-AS1	0.591345	-0.756631	0.019887	SHANK3	1.75086	0.801781	0.0459738
ARHGAP5-AS1	0.656573	-0.603136	0.0123255	GLCE	0.624097	-0.679847	0.00491137	PPP1R3E	0.588088	-0.765253	0.00477502	SHB	1.66545	0.734048	0.0427944
ARHGDIA	1.80178	0.849381	5.14613e-05	GLS2	0.540096	-0.88595	0.0230463	PPP1R3G	0.330404	-1.58525	0.00718023	SHC3	2.27612	1.17688	0.000666217
ARHGEF10	0.609237	-0.714778	0.00135272	GLTSCR1L	0.643491	-0.635837	0.00514272	PPP1R9A	0.546893	-0.870304	0.000283797	SHPRH	0.570908	-0.808433	0.000422687
ARHGEF12	0.653623	-0.613445	0.00325998	GLUD2	0.544289	-0.870623	0.00217118	PPP2R5B	0.56903	-0.807412	0.0160928	SIGMAR1	1.50803	0.592628	0.00485531
ARHGEF25	1.68601	0.750735	0.0393633	GMDS-AS1	0.399319	-1.31934	0.00206394	PPRC1	1.50068	0.585456	0.00997281	SIK2	0.618335	-0.693456	0.00128556
ARHGEF3	0.631484	-0.662499	0.0178314	GMPR	0.555796	-0.843819	0.01291	PRDM2	0.539427	-0.890311	6.54328e-05	SIPA1L1	0.510508	-0.969793	1.34709e-05
ARHGEF37	0.480245	-1.05742	4.76966e-05	GNAO1	0.474191	-1.07557	5.264e-05	PRELID2	0.663868	-0.589685	0.0470434	SIX2	1.67152	0.740362	0.00964276
ARHGEF40	0.584137	-0.774415	0.0137121	GNG12	1.61001	0.687033	0.00106643	PREX1	0.607134	-0.719635	0.00235097	SKAP2	0.526314	-0.925772	4.37352e-05
ARHGEF6	0.149977	-2.72879	9.27818e-13	GNG13	0.65032	-0.615903	0.0333624	PRG2	1.63596	0.705504	0.000747622	SLA2	1.52299	0.606423	0.0216991
ARID3A	0.6449	-0.63168	0.00908742	GNG4	2.37958	1.24567	0.00311624	PRG4	1.54986	0.631687	0.0150944	SLC10A5	0.65032	-0.617115	0.0181005
ARID4A	0.619954	-0.689651	0.00165297	GNG7	0.341418	-1.54119	0.00216503	PRICKLE1	2.31827	1.20902	0.00269915	SLC12A2	1.95005	0.962983	9.31534e-05
ARID5B	0.649419	-0.622731	0.00323501	GNL2	1.51583	0.600084	0.00398647	PRKAR2A-AS1	0.586812	-0.766924	0.0414123	SLC12A6	0.552139	-0.856736	0.000103056
ARL10	1.93935	0.954622	0.000506862	GOLGA1	0.648579	-0.62458	0.00348495	PRKCA	0.584513	-0.774537	0.000477981	SLC16A4	0.35385	-1.49585	7.7164e-06
ARL15	0.665886	-0.586141	0.0309868	GOLGA2P5	0.533015	-0.907539	5.77868e-05	PRKCB	0.616449	-0.693006	0.0263326	SLC16A6	1.60383	0.681492	0.00106372
ARL17A	0.539081	-0.890947	0.000310698	GOLGA2P6	0.10346	-3.19958	0.000143701	PRKDC	0.540837	-0.886725	1.80016e-05	SLC17A5	0.589304	-0.762599	0.00139837
ARMC2	0.301251	-1.71797	0.00254585	GOLGA4	0.551786	-0.857789	3.9181e-05	PRMT1	1.519	0.603063	0.00453155	SLC18A2	1.75386	0.809968	0.0016705
ARMC6	1.90702	0.930702	0.000259811	GOLGA6L10	0.455224	-1.13027	0.0125613	PROCA1	0.618047	-0.693767	0.00629988	SLC19A1	1.64456	0.717493	0.00174778
ARMCX3-AS1	0.612023	-0.708072	0.002809	GOLGA6L17P	0.431678	-1.20332	0.0383018	PRODH	0.300619	-1.72561	0.000159262	SLC1A2	0.0702506	-3.81576	3.24574e-20
ARMCX7P	4.17288	2.03705	0.00182283	GOLGA6L2	0.276825	-1.83951	0.000878105	PROM2	0.562005	-0.830424	0.00402083	SLC1A5	1.74051	0.799444	0.000162657
ARNT	0.555208	-0.84882	6.91039e-05	GOLGA6L4	0.5173	-0.948222	0.0127332	PROS1	0.638424	-0.647323	0.0028484	SLC22A18	0.655831	-0.607752	0.0480321
ASAH2B	0.559701	-0.834803	0.0331154	GOLGA6L5P	0.512353	-0.964061	0.00023668	PRPF18	0.606607	-0.720872	0.00252026	SLC22A18AS	0.578674	-0.786815	0.0397958
ASAP3	0.527796	-0.92112	0.00070206	GOLGA6L7P	0.426772	-1.22445	0.00249928	PRPF4B	0.59528	-0.748328	0.000339039	SLC22A5	0.56104	-0.83359	0.000262968
ASB14	0.459288	-1.12172	1.63441e-05	GOLGA6L9	0.598318	-0.740542	0.00351043	PRPS1P2	1.89677	0.916041	0.0179851	SLC25A24P1	1.69498	0.759599	0.0331742
ASB3	0.660297	-0.598676	0.00737847	GOLGA8A	0.545065	-0.875476	2.57754e-05	PRR22	2.08644	1.05278	0.0290364	SLC25A25	1.63839	0.712109	0.00150313
ASH1L	0.475571	-1.0722	3.8889e-07	GOLGA8B	0.55363	-0.852954	5.10207e-05	PRRC2C	0.576165	-0.795435	0.000119598	SLC25A29	0.579035	-0.788125	0.000379561
ASNS	1.79887	0.846839	0.000220313	GOLGA8N	0.542767	-0.879115	0.0205763	PRRG3	1.59328	0.667271	0.0326223	SLC25A33	1.82089	0.863567	0.00358239
ASPG	0.416363	-1.25756	0.00764597	GOLGA8O	0.373934	-1.41457	0.000378996	PRRG4	0.621718	-0.684589	0.0276093	SLC25A36	0.432305	-1.20982	9.33409e-09
ASPM	0.48934	-1.03102	1.18592e-06	GOLGA8Q	0.290094	-1.77625	0.000158433	PRRT3-AS1	2.48304	1.30177	0.026994	SLC25A38	1.50625	0.59082	0.0088851
ASXL2	0.630935	-0.66434	0.00222826	GOLGA8R	0.271926	-1.87418	9.91586e-08	PRSS16	0.56903	-0.809171	0.0485853	SLC25A42	0.527796	-0.920706	0.00230299
ATAD2	0.650872	-0.61953	0.00295835	GOLGB1	0.363012	-1.46187	3.76813e-12	PRSS21	1.56312	0.644287	0.0037724	SLC25A51	0.637313	-0.648835	0.0446139
ATAD3A	1.50767	0.59224	0.00634325	GP1BA	0.297331	-1.74578	8.56416e-07	PRSS54	0.496077	-1.00639	0.030067	SLC25A53	0.390677	-1.3515	0.000800376
ATAD3B	1.58482	0.664025	0.00545876	GPATCH2L	0.660355	-0.598614	0.00543353	PSAT1	1.58211	0.661808	0.00166641	SLC27A1	0.519115	-0.944317	0.00326745
ATF4	1.6261	0.701379	0.000799749	GPATCH4	1.71026	0.774199	0.000185077	PSD3	0.601831	-0.732252	0.00229644	SLC27A6	0.509816	-0.971718	1.59377e-05
ATG14	0.58386	-0.776117	0.000583961	GPD1	0.609675	-0.709526	0.00601106	PSMB9	1.63596	0.707813	0.035174	SLC29A4	0.540096	-0.88595	0.0230463
ATG2B	0.65125	-0.61857	0.00581003	GPR1	0.463654	-1.10072	0.0178932	PSMD5-AS1	0.578609	-0.788868	0.00180238	SLC2A11	0.658722	-0.602002	0.0117116
ATM	0.499017	-1.00268	4.77593e-06	GPR146	0.546268	-0.865987	0.0294251	PSMD6-AS2	0.492134	-1.01755	0.0340935	SLC2A13	0.508994	-0.973854	5.42789e-05
ATOH8	1.59781	0.675616	0.00867312	GPR153	0.582718	-0.778659	0.00222256	PSMG3-AS1	0.423983	-1.23283	0.00619366	SLC2A1-AS1	0.231827	-2.09718	1.33265e-05
ATP10D	0.397923	-1.32741	1.85865e-05	GPR155	0.396997	-1.32605	0.00432459	PSORS1C1	0.439971	-1.18326	2.97715e-05	SLC2A6	1.5519	0.633002	0.0487165
ATP11B	0.657523	-0.604797	0.00543978	GPR161	0.656105	-0.607643	0.0151855	PSORS1C3	0.482813	-1.04427	0.0443348	SLC30A4	0.497901	-1.00205	0.0264948
ATP1B3-AS1	0.546526	-0.87074	0.00199954	GPR17	0.444121	-1.16515	0.0119749	PSPN	2.27612	1.17688	0.000666217	SLC35B3	0.540246	-0.887676	0.000642877
ATP2A3	0.581675	-0.780694	0.00899004	GPR173	0.475607	-1.06901	0.00549808	PTAR1	0.66519	-0.588078	0.00663075	SLC35E2	0.450355	-1.14961	5.91778e-05
ATP2B4	0.379353	-1.39813	3.8088e-10	GPR20	0.632255	-0.659654	0.0445441	PTCH2	1.66915	0.734022	0.00633262	SLC35E4	1.64092	0.712768	0.0484745
ATP2C2	0.541933	-0.876155	0.0300269	GPR3	1.89677	0.91924	0.043063	PTGDR2	2.18858	1.12733	0.00124604	SLC35G2	1.60575	0.683004	0.00345826
ATP6AP1L	0.585059	-0.772389	0.00793187	GPR37	1.60813	0.684593	0.0184927	PTGDS	0.447761	-1.15533	0.00398251	SLC38A5	1.53313	0.616383	0.0047455
ATP7A	0.393148	-1.34644	7.24853e-09	GPR39	0.637313	-0.645585	0.0107476	PTGES	1.76881	0.822641	0.000177758	SLC41A2	0.587789	-0.765153	0.0196884
ATP8A1	0.585766	-0.769613	0.0427944	GPRASP2	0.472402	-1.07788	0.0120505	PTP4A2P1	0.372813	-1.41793	0.00100613	SLC43A3	1.56288	0.644185	0.00191035
ATP8B1	0.513586	-0.960391	0.00050815	GPRC5C	1.50625	0.589074	0.00553832	PTP4A3	0.379353	-1.38894	0.0114183	SLC44A3	0.565261	-0.822034	0.00440932
ATP8B2	0.559701	-0.836917	0.000480518	GRAMD4	0.546005	-0.872091	0.00196226	PTPN13	0.633932	-0.657306	0.0065755	SLC5A10	1.63958	0.712057	0.0305866
ATP9B	0.552514	-0.855506	0.000441967	GRB7	0.580187	-0.78405	0.0162901	PTPN14	0.514598	-0.958426	5.50323e-06	SLC6A14	1.56483	0.643133	0.0099053
ATRX	0.415753	-1.26614	2.06698e-09	GREB1	1.56077	0.640291	0.0185414	PTPRB	0.457632	-1.12654	7.33232e-05	SLC6A16	0.483675	-1.04279	0.0233933
ATXN1	0.476397	-1.06944	3.61973e-06	GREB1L	0.541437	-0.884985	5.82604e-05	PTPRH	0.537417	-0.894969	0.00142658	SLC6A17	1.5786	0.656382	0.0140061
AUP1	1.64267	0.715901	0.00122296	GRIN1	0.482813	-1.04427	0.0443348	PUDP	1.532	0.615163	0.0095381	SLC6A6	0.588491	-0.764873	0.000255282
AVIL	0.665657	-0.585335	0.00391579	GRIN2C	0.426772	-1.21782	0.000666217	PUF60	1.62476	0.70013	0.00118785	SLC6A7	0.24895	-1.98816	0.00128926
AXIN2	0.559973	-0.83637	0.000207325	GRK3	0.470921	-1.08274	0.00788991	PUM1	0.615647	-0.699772	0.000933255	SLC7A11-AS1	0.56903	-0.812055	0.0114052
B3GNT3	0.663868	-0.589685	0.0470434	GS1-114I9.1	1.56077	0.640291	0.0185414	PURA	0.637416	-0.649444	0.00588363	SLC7A5P2	0.38694	-1.36376	0.00210254
B3GNT9	1.51279	0.596812	0.019379	GS1-124K5.2	0.612801	-0.703413	0.00495053	PUS1	1.81169	0.85702	0.000253165	SLC9A3	0.622989	-0.68222	0.00913919
B4GALNT2	0.467762	-1.09523	4.48646e-05	GS1-259H13.13	0.654774	-0.609548	0.0345181	PVRIG	0.277402	-1.84683	5.79683e-09	SLCO1C1	0.65032	-0.61868	0.00206425
B4GALT1-AS1	0.350172	-1.50705	0.000704966	GS1-358P8.4	0.564619	-0.823506	0.00749973	PWAR5	0.224617	-2.14578	6.04382e-07	SLCO3A1	0.652905	-0.614993	0.00397148
BAALC-AS1	0.276825	-1.83951	0.000878105	GS1-393G12.12	1.57161	0.648931	0.0106715	PXDN	0.60308	-0.729537	0.000510955	SLF1	0.552086	-0.857	4.20604e-05
BACE2	0.664266	-0.590152	0.00437336	GSDMB	0.5173	-0.948607	0.00893797	PYCRL	1.98643	0.988448	0.00204585	SLITRK5	0.49721	-1.00713	0.000259349
BAG3	1.54451	0.626894	0.00814902	GSTA4	0.491162	-1.02468	0.000245223	PYROXD2	0.587686	-0.765779	0.0132812	SMAD1-AS1	0.637313	-0.648472	0.0136874
BAIAP2-AS1	0.562005	-0.829503	0.0192606	GTF2IRD1P1	1.53638	0.6192	0.0119047	PZP	0.517037	-0.951205	9.80103e-05	SMARCA1	0.633658	-0.65815	0.00212877
BAIAP3	1.60396	0.681484	0.00232701	GTF2IRD2P1	0.648062	-0.624353	0.0307731	RAB11FIP1P1	0.41384	-1.26793	0.0034295	SMARCA5-AS1	0.528957	-0.917575	0.00206414
BAK1	1.84257	0.880677	0.0020976	GUCY1A2	0.450482	-1.14884	0.000134817	RAB11FIP5	0.586924	-0.767906	0.00782829	SMC1A	0.611994	-0.708404	0.000589732
BANF1	1.50285	0.587661	0.00518369	GUCY2EP	0.586812	-0.766924	0.0414123	RAB27B	0.593347	-0.75249	0.00427495	SMC2	0.604304	-0.726622	0.00050434
BATF3	3.16128	1.64606	0.00582377	GULP1	0.603868	-0.727181	0.00506008	RAB30	0.517689	-0.949507	5.24494e-05	SMC4	0.642294	-0.638683	0.00199386
BAZ2A	0.562709	-0.829499	7.60377e-05	GUSBP2	0.334723	-1.56782	0.00474403	RAB30-AS1	0.47358	-1.07763	2.32978e-05	SMC5	0.606607	-0.721092	0.000739794
BAZ2B	0.425016	-1.23401	1.19806e-07	GXYLT2	0.459465	-1.12057	0.000135669	RAB3IL1	1.532	0.614779	0.0285898	SMC5-AS1	0.387975	-1.35912	0.00323827
BBC3	0.640158	-0.640145	0.0496898	H19	0.582876	-0.778718	0.000176173	RAB40C	0.63928	-0.644812	0.0215791	SMCO4	1.57969	0.658596	0.039965
BBOF1	0.514315	-0.958694	0.000147683	H19_1	0.467065	-1.09704	0.000129274	RAB4B	0.518609	-0.94503	0.00982445	SMG1	0.460611	-1.11833	9.89493e-08
BBS10	0.575957	-0.795721	0.000546103	H19_2	0.464712	-1.10549	2.42891e-07	RAB8B	0.448238	-1.15736	4.00114e-07	SMG1P1	0.509579	-0.969873	0.0104472
BBS12	0.544289	-0.874075	0.00556835	H19_3	0.341418	-1.54944	1.18467e-09	RABL3	0.659832	-0.599566	0.0125435	SMG1P3	0.472205	-1.08223	1.96684e-06
BBX	0.522423	-0.936656	8.80307e-06	H2AFX	1.72831	0.789085	0.000715599	RAD21-AS1	0.404886	-1.3017	0.000135962	SMG1P4	0.533145	-0.905889	0.00512724
BCAN	0.601858	-0.731285	0.0223202	HACD4	0.475169	-1.07294	1.31731e-05	RAD51-AS1	0.426772	-1.22782	7.09268e-07	SMIM14	0.607702	-0.718465	0.000942886
BCAR3	1.80193	0.849303	0.000198784	HAP1	1.70709	0.768239	0.0380127	RAD54L2	0.628928	-0.668763	0.00501779	SMPDL3A	0.637313	-0.645585	0.0107476
BCAS4	0.589352	-0.760417	0.00321883	HAUS7	1.63144	0.705715	0.00525906	RAD9B	0.334723	-1.56782	0.00474403	SNAI1	1.7151	0.77717	0.010384
BCKDHA	0.652752	-0.615138	0.0101761	HCG27	0.432463	-1.20434	0.00795583	RAET1E-AS1	0.521611	-0.931678	0.0171665	SNCA-AS1	0.541933	-0.876155	0.0300269
BCL2L15	0.189677	-2.37142	0.000538084	HCRTR1	2.18128	1.11658	0.0091425	RALGAPA1	0.617214	-0.695918	0.00287143	SNED1	0.4987	-1.00339	1.90041e-05
BCYRN1	1.60718	0.684257	0.00390792	HDAC11	0.640158	-0.641259	0.000291596	RALGAPA2	0.448326	-1.15027	0.0294307	SNHG12	1.56146	0.642807	0.00290767
BDH2	0.578566	-0.788665	0.00514235	HDAC9	0.558293	-0.838049	0.0423944	RALGPS1	0.595293	-0.746327	0.00579437	SNHG16	1.58649	0.665731	0.00237356
BDKRB2	0.113806	-3.08658	1.73427e-05	HDHD3	1.66915	0.73656	0.0249971	RALGPS2	0.61991	-0.689762	0.00160304	SNHG17	1.83512	0.875511	0.000228121
BDNF	1.54231	0.624834	0.00846222	HEATR5A	0.495278	-1.01348	5.5649e-06	RANGRF	1.57414	0.653908	0.0200647	SNHG19	1.57744	0.65736	0.00465715
BDP1	0.462837	-1.11132	1.97103e-07	HEATR5B	0.665443	-0.587452	0.00975521	RAPGEF2	0.588569	-0.764623	0.000396831	SNHG20	1.59887	0.676611	0.00757192
BEND3	1.84935	0.88564	0.00524256	HEBP2	1.59328	0.669155	0.0199505	RAPGEF3	2.20715	1.13901	0.00267405	SNHG25	1.88217	0.908953	0.0294287
BEND3P3	0.312966	-1.66546	0.00118125	HECTD1	0.618524	-0.693035	0.00113163	RAPGEF6	0.502227	-0.993319	1.34707e-05	SNHG8	1.67494	0.743891	0.00113665
BIRC3	0.54136	-0.884996	0.000191554	HECTD4	0.396347	-1.33474	9.57553e-09	RARRES1	0.596126	-0.740168	0.0200966	SNORA10	1.85683	0.888207	0.0285181
BIRC6	0.633919	-0.657576	0.00192246	HECW2	0.646897	-0.627291	0.00927836	RASA1	0.605782	-0.72299	0.00111933	SNORA18	1.529	0.612078	0.0217049
BLOC1S4	1.66332	0.732888	0.0218753	HELLPAR	0.530629	-0.913704	0.000269646	RASA4B	0.548462	-0.864636	0.0138671	SNORA24	1.87445	0.903842	0.022755
BMF	0.178519	-2.46868	2.86969e-06	HELZ	0.585747	-0.771574	0.000303545	RASGEF1A	0.496608	-1.0063	0.01531	SNORA25	1.79694	0.841082	0.0485853
BMPR2	0.591449	-0.757425	0.00109859	HELZ2	0.614191	-0.701332	0.0269426	RASGRP3	0.440539	-1.1807	0.000219819	SNORA32	1.52234	0.605435	0.0462254
BMS1P1	0.458385	-1.12458	1.55743e-05	HERC1	0.524444	-0.931078	1.06098e-05	RASSF1-AS1	0.521611	-0.931678	0.0171665	SNORA33	2.02322	1.01129	0.0438256
BMS1P2	0.61851	-0.690566	0.0217114	HERC2	0.632693	-0.66038	0.00171202	RASSF8	0.540229	-0.888294	2.68501e-05	SNORA3A	1.59328	0.667271	0.0326223
BMS1P22	0.445328	-1.15676	0.018727	HERC2P2	0.576694	-0.794056	0.000183602	RAVER1	1.55294	0.634771	0.0066362	SNORA44	1.83354	0.869811	0.0403745
BMS1P4	0.55498	-0.848544	0.0033719	HERC2P3	0.573308	-0.802403	0.000416855	RB1CC1	0.624871	-0.678301	0.00150033	SNORA61	1.64862	0.721067	0.00140858
BMS1P7	0.521611	-0.931678	0.0171665	HES4	0.597481	-0.739816	0.0153799	RBAK-RBAKDN	0.603436	-0.728141	0.00623239	SNORA67	1.53049	0.611711	0.0224417
BMT2	0.501288	-0.99402	0.00526673	HES7	1.95245	0.964427	0.000382555	RBFOX2	0.606431	-0.721527	0.000666126	SNORA73A	1.75882	0.81086	0.0249032
BNIP3	0.627373	-0.672532	0.00167932	HEXB	1.50017	0.585077	0.0057106	RBM12B	0.526937	-0.924203	1.59347e-05	SNORA73B	2.27612	1.17989	0.0197076
BNIP3L	0.601625	-0.733025	0.00047416	HGH1	1.56407	0.644936	0.00969279	RBM12B-AS1	0.135024	-2.86806	4.26378e-08	SNORA8	2.0069	1.00393	0.000365564
BOD1	1.52131	0.605148	0.00784381	HIF1A-AS1	0.209643	-2.23514	0.000124562	RBM20	0.613718	-0.703721	0.00993769	SNORD10	1.53638	0.617864	0.00496863
BOD1L1	0.447449	-1.16012	4.77556e-08	HIP1	0.575008	-0.798211	0.000279312	RBM27	0.539098	-0.891335	2.21097e-05	SNORD102	1.6258	0.695911	0.0167319
bP-21264C1.1	0.606965	-0.716195	0.0270523	HIST1H2AC	1.5206	0.604089	0.0270619	RBM33	0.604902	-0.725176	0.000596524	SNORD104	1.68433	0.749066	0.0446765
bP-2189O9.2	0.527393	-0.918872	0.0379493	HIST1H2BC	1.54451	0.622351	0.0333624	RBM44	0.123033	-2.98649	8.72276e-06	SNORD17	0.416363	-1.25756	0.00764597
BPTF	0.553034	-0.854504	5.09953e-05	HIST1H2BK	1.83387	0.874437	0.000352434	RBM5-AS1	0.344866	-1.53451	1.94962e-08	SNORD2	0.410966	-1.27531	0.0124967
BRAT1	1.52985	0.612846	0.0232045	HIST1H3H	1.61225	0.686052	0.0117	RBM8B	1.75086	0.801781	0.0459738	SNORD36A	1.86567	0.898237	0.00479181
BRCA2	0.652868	-0.614817	0.0132937	HIST1H4H	1.54451	0.622351	0.0333624	RBP5	0.330652	-1.59399	5.34532e-07	SNORD38B	3.52256	1.81011	6.1327e-06
BRD7P2	0.46557	-1.09795	0.0125613	HIST2H2AA3	1.80751	0.851485	0.0331154	RBPJ	0.627079	-0.673208	0.0016579	SNORD45A	0.588651	-0.759917	0.0154141
BRIP1	0.629042	-0.668629	0.00278384	HIST2H2BC	0.481487	-1.04654	0.0178932	RBSN	0.614552	-0.702221	0.00183902	SNORD45B	1.50859	0.5917	0.00373489
BRWD1	0.568458	-0.814728	0.000223071	HIST3H2BB	0.616449	-0.693006	0.0263326	RCAN3	0.536469	-0.897981	0.000238934	SNORD50B	1.80193	0.842482	0.0300269
BRWD3	0.535409	-0.901164	3.3043e-05	HIST4H4	0.32516	-1.60669	0.0110484	RDH10-AS1	0.392434	-1.34437	0.00159636	SNORD54	1.89677	0.91924	0.043063
BSN	0.525258	-0.922277	8.71176e-05	HIVEP2	0.566816	-0.818478	0.0016131	RDX	0.536085	-0.899444	1.50512e-05	SNORD56	1.74056	0.794777	0.0118896
BSND	0.192595	-2.36406	2.71595e-07	HLA-F-AS1	0.43514	-1.19316	0.0222191	REL	0.509222	-0.973449	1.16841e-05	SNORD57	2.2287	1.15181	0.00564883
BTAF1	0.521501	-0.939222	7.16353e-06	HLTF-AS1	0.384479	-1.37488	0.00034774	RELB	1.9916	0.989964	0.0187995	SNORD6	2.51571	1.32491	0.00481765
BTBD19	0.618945	-0.691083	0.0250602	HM13	1.57364	0.654045	0.00205708	REPS2	0.56903	-0.812898	0.00153879	SNORD86	2.15083	1.10395	4.17016e-05
BTBD8	0.525258	-0.922277	8.71176e-05	HMBOX1	0.431804	-1.21074	2.86009e-06	REV3L	0.569996	-0.810854	0.000201072	SNORD87	1.57023	0.650098	0.0322434
BTG2	0.608729	-0.715717	0.00401729	HMCN1	0.46557	-1.09795	0.0125613	RFC1	0.637991	-0.648355	0.00200797	snoU2_19	0.480514	-1.05276	0.0266216
BTN2A2	0.481487	-1.05047	0.0151306	HMGB3P22	0.56903	-0.808607	0.0318896	RFNG	0.582263	-0.777068	0.033317	SNRNP200	0.66147	-0.596245	0.0038157
BTN3A1	0.461622	-1.11432	2.68863e-05	HMGN1P3	0.36211	-1.4503	0.0348449	RFTN1	1.58515	0.664342	0.00543202	SNRPD1	1.55742	0.639143	0.00206416
BTN3A3	0.546268	-0.869141	0.0437476	HMOX1	0.652013	-0.615962	0.0117881	RFX7	0.580079	-0.785511	0.000439685	SNTB2	0.598678	-0.740018	0.000774932
BUB1B-PAK6	1.61789	0.693717	0.00542604	HNF4A	0.27371	-1.86285	3.84165e-06	RGL4	0.523709	-0.931621	0.00380051	SNX13	0.658173	-0.603332	0.00669926
BX322557.10	0.500056	-0.998869	0.00029599	HNF4G	0.656573	-0.603136	0.0123255	RGPD5	0.570723	-0.808922	0.000361032	SNX18P3	0.227612	-2.11921	0.000134587
BYSL	4.03622	2.01301	5.67051e-06	HNRNPA1P4	1.51741	0.597281	0.049715	RGPD6	0.420385	-1.24968	2.19225e-07	SNX21	0.610164	-0.711992	0.0110432
C10orf91	1.53049	0.611711	0.0224417	HNRNPA1P51	1.5519	0.630947	0.0232426	RGS22	0.544289	-0.870623	0.00217118	SNX22	1.56338	0.644633	0.00208011
C11orf54	0.590859	-0.758773	0.00163235	HNRNPA3P12	0.637313	-0.645585	0.0107476	RHBDL2	0.615891	-0.697848	0.0383951	SNX29	0.405881	-1.29989	8.72348e-07
C11orf63	0.607265	-0.719112	0.00546891	HNRNPCP1	1.91673	0.933841	0.0122085	RHBDL3	0.41384	-1.26062	0.00866648	SNX30	0.634917	-0.654779	0.0165326
C11orf65	0.41384	-1.26062	0.00866648	HOOK3	0.616974	-0.696585	0.00160961	RHOBTB1	0.55561	-0.847791	6.26529e-05	SOCS2	1.74502	0.797821	0.0297189
C11orf71	0.556385	-0.844148	0.0116824	HORMAD1	0.649807	-0.621591	0.0119459	RHOG	1.60475	0.681824	0.00930547	SOCS3	1.67362	0.741835	0.0165861
C11orf80	0.65457	-0.610719	0.0309752	HOTAIRM1	1.62899	0.702525	0.0419356	RHOU	0.494589	-1.01526	2.30575e-05	SOCS7	0.432146	-1.20991	4.76779e-07
C12orf40	0.142257	-2.78487	7.45832e-06	HOTAIRM1_2	2.03225	1.01616	0.0268534	RIC1	0.502387	-0.992845	1.45566e-05	SOGA1	0.585952	-0.77106	0.00032339
C12orf76	0.63031	-0.665434	0.0093314	HOTTIP	0.545645	-0.871782	0.0182823	RIMKLB	1.5765	0.656708	0.00155192	SORBS1	0.50454	-0.986333	0.000115174
C14orf180	0.379353	-1.39522	8.21804e-05	HOXA10-HOXA9	1.58515	0.662102	0.0177602	RIMS4	1.63287	0.705794	0.0494342	SORBS2	0.487232	-1.037	6.8644e-06
C14orf37	0.610264	-0.710723	0.00671275	HOXA11-AS1_2	1.66332	0.728222	0.0100966	RLIMP2	0.643251	-0.631951	0.0326223	SORCS2	0.549408	-0.861344	0.0280176
C15orf52	0.570637	-0.809151	0.000343162	HOXA11-AS1_3	0.544289	-0.870623	0.00217118	RN7SKP70	0.608729	-0.713269	0.0303114	SORL1	0.599788	-0.735748	0.0399675
C15orf62	0.551247	-0.856793	0.024807	HOXA-AS2	2.08644	1.05278	0.0290364	RN7SL2	2.06273	1.04148	0.00836984	SORT1	0.549134	-0.864496	0.000184668
C16orf59	2.07646	1.05238	0.000946542	HOXB3	0.462156	-1.11242	7.5361e-05	RNA5-8S5	1.95746	0.965243	0.0211578	SOS1	0.490906	-1.02629	3.79891e-06
C16orf74	1.97923	0.98083	0.0266216	HOXB6	0.464208	-1.10618	4.86221e-05	RNA5SP18	0.421503	-1.23671	0.0324684	SOS2	0.603144	-0.729122	0.00223571
C16orf91	1.66811	0.737692	0.00413356	HOXB-AS1	0.337203	-1.55447	0.0110484	RNA5SP216	1.84935	0.88154	0.045186	SOX9	0.585288	-0.768916	0.00684532
C17orf58	0.556385	-0.844996	0.00241827	HOXB-AS3	0.461666	-1.11297	0.000696347	RNASE4	0.279523	-1.83032	4.42859e-05	SP1	0.589626	-0.762101	0.000253383
C17orf96	1.65575	0.727197	0.00214226	HOXB-AS4	0.609675	-0.709526	0.00601106	RNASEH1-AS1	2.00434	1.0017	0.000940088	SP140L	0.65032	-0.618941	0.00610239
C19orf24	2.20348	1.13756	0.000645736	HOXC11	1.50298	0.587477	0.0189759	RNF150	0.619364	-0.690965	0.00226726	SP2-AS1	0.442579	-1.17153	0.00657299
C19orf70	2.13877	1.09502	0.000466832	HOXC13	1.51538	0.599334	0.0170095	RNF213	0.44659	-1.16289	4.50815e-08	SPACA6	0.484444	-1.04422	0.000529073
C19orf71	0.630924	-0.664068	0.0081065	HOXC6	0.65333	-0.613846	0.0105701	RNF217	0.639705	-0.644349	0.00455671	SPACA9	0.496077	-1.00639	0.030067
C1GALT1C1	1.5976	0.675712	0.00301704	HOXC8	0.614191	-0.702286	0.0219434	RNF217-AS1	0.56903	-0.809171	0.0485853	SPAG9	0.589865	-0.761496	0.000298969
C1orf116	0.390192	-1.34923	0.0103064	HOXC-AS1	0.600642	-0.731893	0.0151309	RNF38	0.625258	-0.677022	0.00849642	SPATA2	1.61131	0.687515	0.0142533
C1orf122	1.82482	0.86626	0.00684828	HPCA	1.70709	0.765901	0.0114098	RNF43	0.439705	-1.18262	0.000957442	SPATA2L	1.80193	0.842482	0.0300269
C1orf132	0.401668	-1.31313	0.000140644	HPS6	1.77822	0.829558	0.00365768	RNPC3	0.472022	-1.08292	7.56329e-07	SPATA6L	0.398321	-1.32079	0.00630869
C1orf159	1.5404	0.622629	0.0261485	HRH1	0.635743	-0.652726	0.0262357	RNY3P15	0.505804	-0.976453	8.71176e-05	SPATA7	0.66289	-0.592655	0.0289103
C1orf167	0.476397	-1.06813	0.00062406	HS6ST3	0.541659	-0.884133	0.000257987	ROBO1	0.641813	-0.639652	0.00382896	SPDYA	0.633491	-0.658571	0.00166606
C1orf220	0.581675	-0.77866	0.0393633	HSD17B6	0.583874	-0.775083	0.0127716	ROCK1	0.527292	-0.923269	1.20785e-05	SPDYE1	0.56903	-0.808265	0.00358166
C1orf228	0.262629	-1.90842	0.00418133	HSF2BP	0.546268	-0.869141	0.0437476	ROCK2	0.524877	-0.9299	9.87985e-06	SPDYE2	0.617804	-0.691403	0.00162485
C1QBP	1.61784	0.694043	0.000843819	HSP90B2P	0.637313	-0.645585	0.0107476	ROM1	0.470068	-1.08437	0.0210435	SPDYE2B	0.552772	-0.853031	0.0239443
C1QTNF1	0.46557	-1.09301	0.0425345	HSPA8	1.75707	0.813165	8.15915e-05	RORA	0.548707	-0.864484	0.00692539	SPDYE5	0.474191	-1.06766	0.0290364
C1RL	0.647068	-0.627712	0.00978243	HSPG2	0.478741	-1.06259	6.58912e-07	RORA-AS1	0.421503	-1.24152	0.00440653	SPEN	0.536749	-0.89763	1.98888e-05
C1RL-AS1	0.32974	-1.59982	9.23596e-11	HTATSF1P2	0.419285	-1.24704	0.0112329	RORC	0.559047	-0.836311	0.0339705	SPG20-AS1	0.494808	-1.00661	0.00484871
C1S	0.581257	-0.782524	0.000622983	HTR5BP	0.660074	-0.597329	0.00881531	RP1-102E24.8	2.4658	1.29889	0.000216051	SPHK1	2.13145	1.09097	3.59534e-05
C21orf58	0.640929	-0.641376	0.0113263	HTT	0.622883	-0.682834	0.00204708	RP11-1000B6.5	0.426772	-1.22046	0.0251301	SPICE1	0.597183	-0.743562	0.00103598
C22orf15	1.8384	0.871771	0.00217118	HUWE1	0.571226	-0.80785	9.83643e-05	RP11-1000B6.8	0.497901	-1.00006	0.00751918	SPINK13	0.557706	-0.842298	0.000112428
C2CD4C	0.270966	-1.85958	0.0143062	HYMAI	0.528385	-0.91729	0.0233022	RP11-1006G14.4	1.74502	0.797821	0.0297189	SPNS2	1.9414	0.95165	0.014366
C2orf15	0.416363	-1.25756	0.00764597	HYPK	1.53455	0.617802	0.00284861	RP11-1017G21.5	0.392434	-1.33931	0.023845	SPPL2B	0.624722	-0.678224	0.00908592
C2orf42	0.623983	-0.680062	0.00591946	ICAM3	2.00298	0.998321	0.0168426	RP11-101E13.5	4.05743	2.01847	6.93972e-13	SPRED1	1.94761	0.961221	8.3e-05
C2orf54	0.22206	-2.16281	1.99595e-07	ICE1	0.570307	-0.810153	0.000108145	RP11-101E3.5	0.554522	-0.850247	0.000521653	SPRED2	2.40059	1.26252	9.2038e-07
C3orf35	1.66915	0.734022	0.00633262	ICK	0.634109	-0.656872	0.0071577	RP11-1020A11.1	0.6449	-0.629348	0.000971072	SPRY1	1.65019	0.718867	0.0130842
C3orf52	0.638782	-0.645906	0.0223785	ID1	1.82475	0.867407	0.000189548	RP11-1023L17.1	0.619151	-0.691024	0.0107916	SPRY2	4.03494	1.99952	9.86843e-05
C4orf3	0.653779	-0.613073	0.00386925	IER3	1.53816	0.62068	0.0220593	RP11-1035H13.2	0.455224	-1.12883	0.0259426	SPRY3	0.284515	-1.80012	0.00125538
C4orf47	0.321625	-1.6278	0.000793692	IFI27	0.433546	-1.19392	0.0303044	RP11-103C16.2	0.497901	-1.00205	0.0264948	SPTAN1	0.52655	-0.925344	7.96711e-06
C4orf48	1.51741	0.597281	0.049715	IFI6	0.636542	-0.651054	0.0191194	RP11-104G3.7	2.08644	1.05278	0.0290364	SPTBN5	0.6651	-0.587105	0.0459416
C5	0.526138	-0.925619	0.000817969	IFIH1	0.348386	-1.51395	0.000993175	RP11-104H15.10	0.502085	-0.991205	0.00855414	SPX	1.55734	0.637285	0.045148
C5orf17	0.597015	-0.743101	0.015891	IFITM1	0.433546	-1.1998	0.00913405	RP11-104H15.7	0.512127	-0.960877	0.0339197	SRA1	1.51875	0.602652	0.010597
C5orf42	0.458251	-1.12565	2.12552e-07	IFT140	0.641649	-0.63994	0.00546049	RP11-104H15.8	0.433546	-1.19392	0.0303044	SRGAP2D	0.600998	-0.73314	0.0264079
C5orf56	0.584409	-0.771278	0.0430976	IFT172	0.631675	-0.662489	0.00524769	RP11-104N10.1	0.198499	-2.32383	3.59952e-08	SRM	2.2013	1.13799	8.86477e-07
C6orf1	1.8455	0.881642	0.0154611	IFT80	0.550888	-0.860108	4.77128e-05	RP11-104N10.2	0.550467	-0.861095	0.0001131	SRPRB	1.50249	0.587319	0.00529137
C6orf163	0.409701	-1.27639	0.0370978	IFT81	0.626716	-0.673973	0.00245573	RP11-1055B8.3	0.541933	-0.876155	0.0300269	SRRM4	0.483285	-1.04765	0.000553123
C7orf26	1.77822	0.829121	0.00919209	IGF1	0.31038	-1.66875	0.0191693	RP11-1079K10.4	1.79347	0.84255	0.00017679	SSBP3-AS1	0.318657	-1.63368	0.0120982
C8orf44	0.652487	-0.615297	0.0317029	IGFL1P1	0.186846	-2.40769	1.90522e-07	RP11-108L7.15	0.615167	-0.69933	0.0494342	SSFA2	0.514498	-0.958729	4.41659e-06
C8orf44-SGK3	0.56903	-0.812843	0.00179332	IGSF1	0.56903	-0.809616	0.0249032	RP11-108O10.2	0.46557	-1.09301	0.0425345	SSH2	0.592339	-0.755345	0.000708979
C9orf142	1.63922	0.712326	0.0102282	IGSF3	0.524584	-0.930563	2.99927e-05	RP11-1099M24.7	1.55956	0.638601	0.00631823	SSSCA1-AS1	0.48774	-1.03223	0.0123053
CA11	0.617915	-0.694315	0.00251563	IGSF9B	0.0696771	-3.79192	9.20433e-09	RP11-109N23.4	0.338996	-1.55274	0.00104138	ST7-OT4	0.519115	-0.942765	0.018981
CA5BP1	0.582061	-0.779707	0.0102023	IL11RA	0.632255	-0.660536	0.0301204	RP11-109P14.9	1.78033	0.831313	0.00269505	STAG2	0.638455	-0.647331	0.00174029
CA9	0.629565	-0.665179	0.0285046	IL15RA	1.66585	0.735152	0.0175554	RP11-10K16.1	0.589352	-0.760417	0.00321883	STAG3	0.542076	-0.883221	9.10283e-05
CACNA1D	0.59377	-0.750599	0.0257956	IL17REL	0.32516	-1.60205	0.0276789	RP11-10N23.2	0.475392	-1.07014	0.00410751	STAG3L1	0.641242	-0.640788	0.00717436
CACNA1H	0.298741	-1.73742	9.70011e-06	IL3RA	0.531094	-0.909209	0.000964391	RP11-110I1.11	0.189677	-2.3648	0.000672116	STAG3L2	0.58823	-0.765342	0.00075297
CACNA2D1	0.578978	-0.788298	0.000312615	IMP4	1.64104	0.714444	0.00143507	RP11-111F16.2	0.592739	-0.751793	0.0345039	STAG3L3	0.632255	-0.661333	0.00220912
CACNG8	0.305333	-1.70096	0.000844689	INCA1	0.554439	-0.846962	0.0099781	RP11-111M22.2	0.359387	-1.47414	2.21185e-06	STAG3L5P	0.641778	-0.639761	0.00330096
CADM1	0.630791	-0.664603	0.00319307	INE2	2.04851	1.03212	0.00379978	RP11-112L6.3	0.609675	-0.709526	0.00601106	STAMBPL1	1.75373	0.809077	0.0114052
CALCOCO1	0.514886	-0.957563	9.02038e-06	INPP5J	0.510165	-0.967798	0.0154208	RP11-113K21.4	0.542439	-0.88171	0.00103903	STARD4-AS1	0.551706	-0.857664	0.000358676
CALCOCO2	0.660891	-0.597461	0.00497855	INSIG2	0.580494	-0.784521	0.000344001	RP11-1149O23.2	1.62279	0.697113	0.0352022	STARD9	0.431026	-1.21331	2.60623e-06
CALD1	0.448446	-1.15698	2.63214e-08	INTS5	1.6212	0.696367	0.0119707	RP11-1149O23.3	1.63049	0.704591	0.0120868	STAT2	0.577784	-0.79109	0.000833798
CAMK1D	0.53682	-0.897228	9.2793e-05	INTS6-AS1	0.462337	-1.10605	0.0387935	RP11-1149O23.4	1.70709	0.770593	0.00793187	STAT3	0.644093	-0.634602	0.00282367
CAMK2N1	0.547336	-0.869267	0.00013699	IPO4	1.54986	0.632023	0.00392082	RP11-115D19.1	0.350571	-1.51217	8.32342e-13	STAU2	0.611495	-0.709448	0.00138116
CAMSAP3	0.585288	-0.770844	0.038765	IPO9	0.64887	-0.623968	0.0028614	RP11-1167A19.2	1.67362	0.738452	0.0154141	STEAP3-AS1	0.662452	-0.592655	0.0130198
CAPN5	0.274704	-1.84676	0.00401524	IPO9-AS1	0.592739	-0.754187	0.00175887	RP11-118B22.4	0.587997	-0.763883	0.00113228	STK40	1.5786	0.658191	0.01071
CAPRIN2	0.578358	-0.789507	0.00171244	IPP	0.556064	-0.846288	0.00048807	RP11-1198D22.1	0.474191	-1.06766	0.0290364	STMN3	1.68433	0.749066	0.0446765
CARD8-AS1	1.79244	0.839811	0.0200841	IQCD	0.595409	-0.747185	0.0103456	RP11-120B7.1	1.65536	0.723706	0.0151309	STON1	0.319212	-1.64492	1.09102e-07
CARD9	1.57577	0.653374	0.0281603	IQCH	0.505804	-0.980751	0.00716368	RP11-120D5.1	0.531094	-0.910144	0.0189088	STON1-GTF2A1L	0.24387	-2.02876	6.23797e-07
CARF	0.594509	-0.748281	0.000394945	IRAK1BP1	0.519047	-0.945461	0.000217833	RP11-120K9.2	1.85043	0.887189	0.000654119	STOX2	0.537291	-0.895895	0.000148082
CARMIL2	5.31094	2.3918	5.15833e-06	IRX5	1.86642	0.896721	0.0411278	RP11-121C2.2	2.33602	1.2183	0.0107729	STRIP2	0.616147	-0.697893	0.0137968
CARNS1	0.040645	-4.46808	9.08175e-07	ITGA1	0.521193	-0.93997	1.66987e-05	RP11-121L10.2	0.521611	-0.931678	0.0171665	STRN	0.459079	-1.12304	2.35932e-07
CASC11	0.522388	-0.933938	0.0189088	ITGA5	0.637059	-0.650379	0.00317922	RP11-127B20.2	21.6231	4.26312	4.57911e-05	STX17	0.541716	-0.883742	0.000774359
CASC2	0.658876	-0.599316	0.0123675	ITGAV	0.614795	-0.701737	0.0011123	RP11-127L20.5	1.56483	0.643849	0.000229471	STX7	0.647735	-0.626359	0.00567613
CASC5	0.584609	-0.774366	0.000313174	ITPR1	0.54774	-0.868418	2.83685e-05	RP11-1280N14.3	0.512928	-0.960611	0.00870765	SUCLG2-AS1	0.463654	-1.10072	0.0178932
CASC8	1.78838	0.835641	0.0437476	ITPR2	0.531094	-0.912791	3.62796e-05	RP11-12D16.2	0.392434	-1.33931	0.023845	SUGT1P	0.388606	-1.3563	0.00470459
CASP8AP2	0.555974	-0.846765	0.000120378	ITPR3	0.531501	-0.9118	1.54575e-05	RP11-12G12.7	1.86642	0.896721	0.0411278	SUGT1P3	0.625933	-0.673065	0.00816034
CATSPER2	0.603212	-0.728818	0.0041095	ITSN1	0.65271	-0.615433	0.00370988	RP11-132A1.4	1.51315	0.597311	0.012153	SULF1	0.425577	-1.23142	6.18832e-06
CBARP	1.79694	0.841082	0.0485853	ITSN2	0.642132	-0.638948	0.00354242	RP11-133N21.10	0.105866	-3.20258	5.91305e-07	SULT1A2	0.6449	-0.629348	0.000971072
CBFB	1.53145	0.614847	0.00373307	JAG1	1.84159	0.879357	0.00626479	RP11-136L23.2	0.558684	-0.837148	0.0379019	SUPT3H	1.57161	0.650581	0.0232074
CBL	0.529926	-0.915936	4.30138e-05	JAK1	0.564423	-0.825107	8.56256e-05	RP11-1379J22.2	1.54189	0.622528	0.0152916	SURF2	1.81538	0.859975	0.000218006
CBX5	0.598392	-0.740824	0.000343166	JAK3	0.55344	-0.852442	0.00383461	RP11-138I1.3	4.02698	1.99867	2.69074e-05	SURF6	1.56636	0.647364	0.00224282
CCDC103	0.517744	-0.948923	0.000391363	JAKMIP3	0.352256	-1.49695	0.00203931	RP11-140H17.1	1.5099	0.594133	0.0167742	SUSD6	0.573308	-0.802081	0.00190461
CCDC14	0.617508	-0.695441	0.000864301	JAM3	1.55535	0.63496	0.00850461	RP11-1415C14.3	0.279851	-1.82921	2.43484e-05	SUZ12P1	0.655427	-0.608965	0.0263881
CCDC144A	0.249818	-1.9871	0.000205848	JAZF1-AS1	0.600642	-0.731893	0.0151309	RP11-1415C14.4	0.306401	-1.6982	0.000218654	SV2B	0.506436	-0.980612	0.000421774
CCDC144B	0.208117	-2.26284	2.68062e-17	JHDM1D-AS1	0.637636	-0.648808	0.00987099	RP11-141B14.1	0.264192	-1.91085	3.0572e-05	SVBP	0.550062	-0.859725	0.0252204
CCDC144CP	0.0849298	-3.5271	1.21325e-10	JMJD1C	0.54166	-0.884449	3.615e-05	RP11-141C7.5	0.389336	-1.35304	0.00691861	SVEP1	0.586066	-0.770661	0.000697095
CCDC15	0.587789	-0.765153	0.0196884	JMJD1C-AS1	0.551786	-0.853119	0.0403745	RP11-141O15.1	0.632255	-0.657312	0.00466555	SYNE1	0.407805	-1.29376	9.83032e-09
CCDC151	0.482813	-1.04736	0.00679035	JMJD4	1.5329	0.61558	0.0348695	RP11-143E21.3	0.474641	-1.07409	0.000109502	SYNE1-AS1	0.233448	-2.08281	0.000196752
CCDC173	0.636771	-0.649852	0.00350974	JPH3	0.609675	-0.713012	0.0139599	RP11-144G6.12	0.644185	-0.63246	0.0127996	SYNE2	0.256819	-1.96102	2.38695e-19
CCDC180	0.641893	-0.639268	0.00936602	JRKL	0.555693	-0.84744	0.000165804	RP11-146B14.1	0.489365	-1.03035	5.26189e-05	SYNJ1	0.591944	-0.756025	0.00262333
CCDC183	0.628928	-0.666067	0.0189173	JUN	2.01844	1.01264	5.26436e-05	RP11-146G7.2	0.55365	-0.848791	0.0184938	SYNJ2	0.563139	-0.828129	0.000460613
CCDC186	0.485898	-1.04104	3.43271e-06	KALRN	0.537417	-0.89132	0.0122085	RP11-147L13.13	1.9414	0.95165	0.014366	SYNJ2BP	0.574963	-0.798325	0.000270157
CCDC187	0.35472	-1.49073	0.000104315	KANK2	0.645187	-0.632139	0.00328451	RP11-150O12.3	0.480671	-1.05559	0.00028371	SYNPO	0.646665	-0.628877	0.00267782
CCDC18-AS1	0.54686	-0.870499	0.000158714	KANTR	0.448326	-1.15381	0.00337949	RP11-152F13.8	0.484729	-1.04286	0.00156415	SYNPO2	0.617804	-0.691403	0.00162485
CCDC191	0.511487	-0.966818	5.40891e-05	KAT2B	0.638562	-0.646831	0.00713301	RP11-152N13.16	0.586273	-0.766272	0.0230949	TAB3-AS2	0.379353	-1.39645	3.30247e-06
CCDC33	0.344064	-1.53079	0.00149235	KAT6A	0.597146	-0.743767	0.000503285	RP11-152P23.2	1.90826	0.931336	0.00077374	TACC1	0.591634	-0.757148	0.000394998
CCDC39	0.47972	-1.0588	9.3814e-05	KAT6B	0.501169	-0.996525	3.57451e-06	RP11-155G14.5	0.25865	-1.92628	0.00962572	TAOK1	0.444111	-1.17092	3.72683e-08
CCDC71	1.53339	0.616018	0.034501	KATNAL1	0.463824	-1.10805	1.19783e-06	RP11-155G14.6	0.658876	-0.600181	0.0114118	TAPBPL	0.462337	-1.10951	0.00526908
CCDC71L	1.54659	0.627359	4.37036e-05	KB-1043D8.6	0.656573	-0.605048	0.0326913	RP11-156E6.1	2.35626	1.23495	2.53174e-05	TARID	0.602502	-0.728487	0.0300549
CCDC78	1.68338	0.74974	0.0352843	KB-1568E2.1	0.56903	-0.808265	0.00358166	RP11-156E8.1	0.505804	-0.980751	0.00716368	TATDN2P2	0.379353	-1.38972	0.00759456
CCDC80	0.405645	-1.30131	2.01377e-08	KB-1639H6.2	0.423464	-1.23364	0.00694453	RP11-156P1.3	0.485466	-1.04114	0.000578653	TBC1D12	0.613043	-0.705605	0.00379817
CCDC82	0.645622	-0.631164	0.00328766	KB-1732A1.1	0.387691	-1.3637	0.000167163	RP11-158H5.2	0.331934	-1.57511	0.0173117	TBC1D20	1.5065	0.590733	0.0256264
CCDC85B	1.64678	0.719298	0.00316077	KBTBD11-OT1	0.610122	-0.712679	0.00136102	RP11-158H5.7	0.549849	-0.861131	0.0107935	TBC1D32	0.558293	-0.838049	0.0423944
CCDC86	1.87118	0.903795	3.77487e-05	KBTBD3	0.596126	-0.743226	0.00139172	RP11-158I23.1	0.368196	-1.43184	0.00834208	TBC1D8B	0.364435	-1.45439	1.07548e-06
CCDC88A	0.563722	-0.826871	0.000102213	KCND3	0.604155	-0.72546	0.0374492	RP11-158M2.2	0.526565	-0.922748	0.0140612	TBL1XR1-AS1	0.56903	-0.811008	0.0331154
CCL2	23.8992	4.40666	1.47851e-05	KCNJ12	1.69321	0.757849	0.0362564	RP11-15F12.6	0.481487	-1.04654	0.0178932	TCAF1P1	0.227612	-2.11389	0.00128011
CCND1	1.55312	0.635099	0.00295583	KCNJ2	5.53856	2.45908	9.75315e-09	RP11-15H20.8	0.609675	-0.712428	0.036294	TCAF2	0.478176	-1.06263	0.000896943
CCNG2	0.625404	-0.676961	0.00280707	KCNK15	1.76595	0.819731	0.00239697	RP11-15I20.1	0.531094	-0.907346	0.045186	TCAF2P1	0.614191	-0.701332	0.0269426
CCNYL1	1.5073	0.591676	0.0147933	KCNK15-AS1	0.495267	-1.01191	0.00204585	RP11-15J10.1	1.89677	0.918527	0.0213755	TCEA2	1.74283	0.801033	0.000991676
CCR10	0.587997	-0.763883	0.00113228	KCNRG	0.547954	-0.864949	0.0348294	RP11-161H23.5	1.5124	0.596834	0.00381342	TCEANC2	0.651389	-0.618183	0.00844783
CD109	0.588812	-0.764053	0.000330138	KCTD21	0.640158	-0.642751	0.0290103	RP11-164J13.1	0.612801	-0.704957	0.047591	TCF4	0.455224	-1.13078	0.0117205
CD19	0.48774	-1.03009	0.0388023	KDM4B	0.617302	-0.695646	0.00396031	RP11-166O4.6	0.462337	-1.10605	0.0387935	TCF7	0.531094	-0.907346	0.045186
CD274	0.596126	-0.743226	0.00139172	KDM4C	0.624722	-0.678469	0.00388685	RP11-172F4.2	0.247404	-1.99003	0.00644454	TCOF1	1.51643	0.600636	0.00438321
CD2AP	0.624392	-0.679361	0.00195935	KDM5A	0.64027	-0.643164	0.00293413	RP11-173P15.5	0.56903	-0.809171	0.0485853	TCP11L1	0.449215	-1.15437	1.14602e-07
CD82	0.276825	-1.84845	1.63338e-07	KDM6B	0.605697	-0.723033	0.00236955	RP11-174G6.5	0.611495	-0.707773	0.0126727	TCP11L2	0.354477	-1.49337	6.31214e-06
CDA	0.633656	-0.658074	0.00334112	KDM7A	0.549561	-0.863494	9.0178e-05	RP11-175P13.3	0.379353	-1.39437	0.000206368	TCTN2	0.656573	-0.606545	0.0185151
CDC25A	1.58588	0.66507	0.00380332	KIAA0232	0.609721	-0.71364	0.00124656	RP11-176D17.3	0.182902	-2.43566	1.11751e-06	TENM2	0.433546	-1.19392	0.0303044
CDC42BPA	0.603767	-0.727845	0.000731536	KIAA0319L	0.624033	-0.680104	0.00297789	RP11-176H8.1	0.398668	-1.32615	4.10612e-08	TEP1	0.602972	-0.729394	0.00397124
CDC42BPB	0.558677	-0.839866	6.47608e-05	KIAA0355	0.630546	-0.665157	0.00320959	RP11-177H13.2	0.432881	-1.20642	5.28704e-05	TERT	3.64179	1.85542	5.92257e-05
CDC42BPG	0.624696	-0.678148	0.0131606	KIAA0513	0.625933	-0.67449	0.0029387	RP11-17G12.2	0.293693	-1.75287	0.00381958	TESK2	0.512928	-0.961889	0.00133853
CDH13	0.646827	-0.628344	0.0068278	KIAA0556	0.509851	-0.971362	7.85141e-05	RP11-180M15.7	0.538437	-0.891385	0.0072076	TET2	0.439469	-1.18572	5.24927e-07
CDH3	0.346366	-1.51405	0.0246357	KIAA0753	0.585444	-0.77207	0.00122845	RP11-181C21.4	0.585288	-0.770844	0.038765	TFAP2A-AS1	0.666646	-0.584607	0.0250846
CDHR5	0.379353	-1.3836	0.048953	KIAA0825	0.601101	-0.734117	0.0013186	RP11-182J1.12	0.586273	-0.766272	0.0230949	TFEB	1.52419	0.606863	0.0170969
CDK18	0.545048	-0.874932	0.000760822	KIAA0922	0.619707	-0.690043	0.00407548	RP11-18H7.1	0.608962	-0.714497	0.0210364	TFP1	0.417288	-1.25201	0.0285161
CDK19	0.425777	-1.23092	2.62591e-06	KIAA1024	0.617253	-0.694056	0.0147889	RP11-190A12.8	0.496077	-1.00639	0.030067	TGFBR3L	2.27612	1.17945	0.0222191
CDKL1	0.587585	-0.766399	0.00570499	KIAA1109	0.327875	-1.60851	5.45802e-13	RP11-192H23.7	0.652146	-0.616589	0.00604616	TGM1	0.614552	-0.699993	0.0457073
CDKL5	0.418493	-1.25602	5.12536e-07	KIAA1161	0.489166	-1.02985	0.00154018	RP11-196H14.2	0.296885	-1.7422	0.000305231	TGM2	1.69872	0.763869	0.00358215
CDKN1A	0.624307	-0.679453	0.00334349	KIAA1211	0.508062	-0.975266	0.00273127	RP11-203B9.4	0.547144	-0.868483	0.00795325	THAP2	0.495814	-1.01169	2.71456e-05
CDKN1C	0.626897	-0.672733	0.0303057	KIAA1217	0.540325	-0.887617	0.000325434	RP11-203M5.7	0.471482	-1.08166	0.00409127	THBS1	1.54727	0.629619	0.00403681
CDKN2B	0.399531	-1.3226	5.37574e-07	KIAA1328	0.582686	-0.77811	0.0109604	RP11-203M5.8	1.73376	0.793272	0.00266875	THEG	0.559701	-0.834803	0.0331154
CDKN2B-AS1	0.63554	-0.652519	0.0168785	KIAA1429	0.590972	-0.758796	0.000303927	RP11-206L10.9	0.564815	-0.823056	0.00621844	THOC6	1.56043	0.64159	0.00952512
CDON	0.523184	-0.933782	0.000608824	KIAA1551	0.657941	-0.603452	0.0272162	RP11-207C16.4	0.579766	-0.783841	0.00543752	THRIL	0.662335	-0.594142	0.0117414
CDSN	0.130064	-2.90661	2.14197e-05	KIAA1671	0.575401	-0.797238	0.000260779	RP11-20B24.4	1.53712	0.619359	0.0414011	THSD4	1.60635	0.683441	0.00506779
CEBPA	2.41001	1.26247	0.0101184	KIAA1683	0.31038	-1.66875	0.0191693	RP11-20G6.1	4.64708	2.20385	4.03453e-06	TIA1	0.657871	-0.604068	0.00452153
CEBPG	1.59937	0.677357	0.00237629	KIAA1958	0.493546	-1.01774	0.00025021	RP11-20G6.3	3.28773	1.71413	5.26019e-08	TIGD5	1.67864	0.745355	0.0400542
CECR7	0.525862	-0.926052	0.00195652	KIAA2026	0.647646	-0.62638	0.0119945	RP11-20I23.1	1.59613	0.674453	0.0021879	TIMM10	1.62018	0.696045	0.00139992
CEL	2.70289	1.41955	0.0276789	KIDINS220	0.540578	-0.887248	6.60992e-05	RP11-20I23.8	0.416363	-1.26081	0.000546742	TIMM22	1.65038	0.72254	0.00192295
CELSR2	0.439048	-1.1873	1.147e-07	KIF13A	0.609533	-0.714181	0.000683315	RP11-210N13.1	0.500746	-0.990253	0.0395125	TIMP3	0.612738	-0.70657	0.00106641
CENPE	0.414254	-1.2712	9.70079e-09	KIF13B	0.581582	-0.781439	0.00219828	RP11-213G2.1	0.482813	-1.04922	0.000301462	TIPARP-AS1	0.480119	-1.0553	0.0074317
CENPF	0.462662	-1.11195	9.17054e-08	KIF14	0.58772	-0.766675	0.000468084	RP11-213H15.4	0.511487	-0.965174	0.00498785	TJP3	0.318657	-1.64176	0.000410333
CENPI	0.598979	-0.739116	0.0019504	KIF16B	0.497627	-1.00671	4.08079e-06	RP11-214K3.25	0.633692	-0.656887	0.00397856	TLCD2	0.305069	-1.71196	4.47284e-12
CEP112	0.651052	-0.618692	0.0181424	KIF1B	0.440466	-1.18282	2.54574e-08	RP11-216N14.8	0.607702	-0.717964	0.00744962	TLDC2	0.579013	-0.785892	0.0443402
CEP126	0.410728	-1.28271	1.48436e-06	KIF20B	0.59098	-0.758752	0.000357118	RP11-216N14.9	0.645466	-0.631062	0.0184795	TLL1	0.570198	-0.810168	0.000573016
CEP128	0.564971	-0.823541	0.000276416	KIF21B	0.601239	-0.732791	0.0206892	RP11-219A15.1	0.31038	-1.66875	0.0191693	TLN1	0.625553	-0.676755	0.00128173
CEP162	0.611707	-0.708834	0.00245473	KIF26B	0.500746	-0.990253	0.0395125	RP11-21B23.1	0.560537	-0.832879	0.0314496	TLN2	0.401119	-1.31555	4.3683e-05
CEP170	0.496867	-1.00897	2.40837e-06	KIF27	0.40919	-1.28605	0.000379535	RP11-21L23.3	0.593244	-0.751906	0.02735	TLR3	0.43514	-1.19316	0.0222191
CEP170P1	0.16258	-2.60802	5.5675e-09	KIF3A	0.622265	-0.684156	0.00348336	RP11-21L23.4	0.2956	-1.75236	1.23973e-05	TLX3	2.36366	1.23257	0.0211185
CEP192	0.626171	-0.675132	0.00381097	KIF3C	0.499149	-0.99909	0.0138158	RP11-223P11.3	0.324131	-1.62282	2.21429e-07	TMEM105	0.56903	-0.808265	0.00358166
CEP250	0.602015	-0.732097	0.000459435	KIFC2	0.548338	-0.865428	0.00642417	RP11-227D13.1	0.344866	-1.52492	0.00660661	TMEM106B	0.522444	-0.936587	9.65087e-06
CEP290	0.517177	-0.951057	2.30483e-05	KIFC3	1.69991	0.765333	0.000478409	RP11-227G15.12	0.439705	-1.17986	0.00826295	TMEM109	1.57621	0.656374	0.00238643
CEP295	0.478726	-1.06265	5.89748e-07	KITLG	0.558334	-0.840515	0.000312076	RP11-228B15.4	1.84701	0.883754	0.005551	TMEM11	1.5907	0.669254	0.00817908
CEP295NL	0.565539	-0.821399	0.00426978	KIZ	0.505804	-0.98297	3.10045e-05	RP11-229D13.3	0.533465	-0.901318	0.0322399	TMEM139	0.597015	-0.743631	0.00430938
CEP350	0.470231	-1.0884	6.45882e-07	KIZ-AS1	0.503142	-0.988971	0.00361742	RP11-229P13.22	2.02954	1.01953	0.00110766	TMEM147	1.64235	0.715311	0.00455574
CEP44	0.625706	-0.675986	0.00883458	KLC3	1.59328	0.670418	0.0132592	RP11-230F18.5	0.303482	-1.71059	0.000425204	TMEM158	3.03482	1.58745	0.00841274
CEP57L1	0.615167	-0.700409	0.007324	KLC4	0.624916	-0.678008	0.00394992	RP11-231C14.4	1.60585	0.683116	0.00313045	TMEM161B-AS1	0.584577	-0.774163	0.00142724
CEP83-AS1	0.303482	-1.70577	0.00546398	KLF12	0.430176	-1.21639	6.77433e-07	RP11-23J9.4	0.634213	-0.656619	0.00819102	TMEM177	1.59624	0.673747	0.0263594
CEP85L	0.630732	-0.66355	0.000916165	KLF13	0.653153	-0.614446	0.0039787	RP11-23J9.6	0.56903	-0.807871	0.00157594	TMEM185A	0.661932	-0.594744	0.0275328
CERS1	1.78131	0.829294	0.0156553	KLF3	0.635673	-0.653479	0.00373604	RP11-23N2.4	0.278192	-1.83485	0.000216503	TMEM198B	0.596652	-0.744618	0.00277351
CERS4	0.644185	-0.63246	0.0127996	KLF7	0.503462	-0.989654	3.08065e-05	RP11-23P13.4	0.606965	-0.716195	0.0270523	TMEM2	0.636268	-0.652248	0.0019933
CES3	1.86814	0.900758	0.00101544	KLHDC7A	0.64116	-0.639734	0.027065	RP11-240G22.5	0.22027	-2.16099	0.000857787	TMEM201	1.66915	0.738476	0.0062695
CFAP126	0.450051	-1.15078	3.03538e-05	KLHDC9	0.533465	-0.901318	0.0322399	RP11-242D8.1	0.496813	-1.00905	4.73305e-06	TMEM206	1.57476	0.654315	0.0241598
CFAP206	0.65032	-0.615903	0.0333624	KLHL11	0.431678	-1.20908	0.000828892	RP11-244H3.4	0.597199	-0.743075	0.00626278	TMEM255B	0.391208	-1.34472	0.0155637
CFAP44	0.46513	-1.10406	8.44474e-07	KLHL24	0.534323	-0.903979	6.89931e-05	RP11-247A12.8	0.318657	-1.63368	0.0120982	TMEM260	0.663868	-0.590556	0.0253193
CFAP44-AS1	0.0812899	-3.54565	6.10365e-06	KLHL3	0.491162	-1.02468	0.000245223	RP11-247I13.11	0.452106	-1.14209	0.00215665	TMEM27	2.4895	1.30872	0.00843262
CFAP45	0.65032	-0.620304	0.0192249	KLHL7-AS1	0.56903	-0.808607	0.0318896	RP11-24N18.1	1.50827	0.592118	0.0450893	TMEM45A	0.578257	-0.790028	0.000461152
CFAP69	0.552293	-0.854211	0.026396	KLK1	0.56903	-0.811516	0.023072	RP11-252E2.1	1.75086	0.801781	0.0459738	TMEM51	0.554055	-0.84987	0.0180774
CFAP74	0.525258	-0.922277	8.71176e-05	KLRG1	2.08644	1.05278	0.0290364	RP11-254F7.3	1.82089	0.858917	0.0215759	TMEM56	0.657327	-0.605029	0.0126998
CFB	0.542996	-0.879933	0.00237443	KMT2A	0.426772	-1.22836	8.92665e-09	RP11-258C19.4	0.126451	-2.93528	4.67603e-05	TMEM5-AS1	1.83156	0.871717	0.00604133
CFD	0.597199	-0.743075	0.00626278	KMT2C	0.480683	-1.05673	9.52235e-07	RP11-259N19.1	1.82902	0.869523	0.00679971	TMEM63B	0.559657	-0.837029	0.000490365
CFLAR-AS1	0.455224	-1.12775	0.0444493	KMT2D	0.516607	-0.95279	7.01066e-06	RP11-259O2.2	0.368196	-1.43184	0.00834208	TMEM63C	1.61955	0.69418	0.036294
CGA	3.88587	1.9573	1.57577e-15	KMT2E	0.628902	-0.669061	0.0013812	RP11-261C10.4	0.625933	-0.673065	0.00816034	TMEM64	0.601272	-0.733716	0.00124694
CGN	0.426309	-1.22919	2.12446e-06	KNTC1	0.507906	-0.977287	4.31596e-06	RP11-261C10.5	0.645926	-0.629141	0.0234462	TMEM80	0.490543	-1.02583	0.0014526
CH17-232I21.1	0.461375	-1.10996	0.0229474	KRBA2	0.31038	-1.68018	0.000159196	RP11-262H14.3	0.612801	-0.703413	0.00495053	TMEM9B-AS1	0.493159	-1.01334	0.0163279
CH17-260O16.1	0.561235	-0.831273	0.0235072	KREMEN1	0.43731	-1.19213	1.5666e-05	RP11-262H14.4	0.5173	-0.948222	0.0127332	TMF1	0.576924	-0.793396	0.000328107
CH17-264L24.1	0.472732	-1.07762	0.00599981	KRT16	0.204267	-2.27249	8.39027e-05	RP11-264I13.2	1.67714	0.741946	0.00279496	TMPPE	0.441288	-1.17773	0.000627583
CH17-296N19.1	0.333831	-1.57772	6.41915e-05	KRT81	0.392434	-1.33931	0.023845	RP11-266J6.2	0.502085	-0.988429	0.000103207	TMPRSS3	0.546568	-0.870481	0.00268626
CH17-335B8.4	0.502343	-0.993094	6.03268e-06	KRT8P47	0.0437715	-4.36169	2.75402e-06	RP11-273B20.1	0.23648	-2.0722	9.23913e-07	TMPRSS9	0.500746	-0.995303	0.00731311
CH17-340M24.3	0.585288	-0.768916	0.00684532	KSR1	0.436643	-1.19446	9.55273e-06	RP11-274B21.1	0.314464	-1.66766	6.49586e-10	TMTC1	1.59952	0.677441	0.0030654
CH17-360D5.1	0.519549	-0.940826	0.0411278	KTN1	0.606727	-0.720868	0.000487552	RP11-274B21.13	0.466604	-1.09754	0.00111828	TNFRSF10C	0.47977	-1.05755	0.00141697
CH17-360D5.2	0.519289	-0.945234	1.71364e-05	KTN1-AS1	1.5519	0.630947	0.0232426	RP11-274B21.14	0.36321	-1.46023	9.00746e-09	TNFRSF12A	2.42284	1.2763	3.2274e-08
CH17-360D5.3	0.469718	-1.08962	8.12292e-06	L3MBTL1	0.462156	-1.11242	7.5361e-05	RP11-274B21.2	0.641813	-0.639154	0.0212619	TNFRSF1B	0.619238	-0.689702	0.0161973
CH17-431G21.1	0.631106	-0.663707	0.00702735	L3MBTL3	0.579567	-0.786308	0.00333671	RP11-276H7.2	0.284515	-1.79636	0.00401524	TNFRSF21	1.98555	0.987516	0.00388863
CH17-437K3.1	1.60363	0.678072	0.0216248	LA16c-316G12.2	0.61118	-0.708076	0.0259757	RP11-278A23.2	0.31038	-1.66875	0.0191693	TNNT1	0.59161	-0.756756	0.00327571
CH17-472G23.2	1.57577	0.653374	0.0281603	LA16c-349E10.1	0.591791	-0.754202	0.0249971	RP11-284F21.10	0.571805	-0.805703	0.00267282	TNRC6A	0.528927	-0.918795	1.40222e-05
CH17-472G23.4	0.379353	-1.39716	3.11225e-07	LA16c-360H6.2	0.602502	-0.727256	0.0323827	RP11-284F21.7	0.520081	-0.942241	0.00071809	TNRC6B	0.642782	-0.637487	0.00369687
CH507-154B10.2	0.643251	-0.63424	0.00257335	LA16c-407A10.3	0.575423	-0.795716	0.0171898	RP11-284H19.1	0.178838	-2.477	4.70637e-12	TNS2	0.470743	-1.08601	7.16962e-05
CH507-24F1.1	0.6449	-0.629348	0.000971072	LA16c-431H6.7	0.292644	-1.75963	0.00179023	RP11-286E11.1	0.590105	-0.75605	0.043029	TOE1	1.58383	0.663205	0.00387935
CH507-42P11.6	0.338037	-1.56103	1.44345e-05	LAMA3	0.491293	-1.02426	0.000307551	RP11-290L1.3	2.27612	1.18351	0.00105353	TOMM40	1.77515	0.827887	8.81557e-05
CH507-513H4.1	1.93892	0.95182	0.0211675	LAMA5-AS1	0.585288	-0.768916	0.00684532	RP11-291L22.9	0.525258	-0.926682	0.0117391	TOP2A	0.613359	-0.705185	0.000640923
CH507-513H4.3	1.96808	0.976715	4.08462e-06	LAMB3	0.435035	-1.2006	5.36335e-08	RP11-293M10.6	0.36211	-1.4503	0.0348449	TP53BP1	0.627644	-0.671939	0.00141233
CH507-513H4.5	2.18938	1.13051	5.36089e-08	LAMC1	0.645427	-0.631643	0.00252666	RP11-294J22.6	1.51012	0.594038	0.0343722	TP53INP2	0.49953	-1.00062	0.000125805
CH507-9B2.1	1.59328	0.669966	0.00081728	LANCL1	0.652985	-0.614819	0.00392134	RP11-295D4.3	0.645142	-0.63164	0.0241778	TP53TG1	0.470921	-1.07906	0.00862607
CH507-9B2.5	1.6513	0.723307	0.0022478	LANCL2	1.58555	0.664638	0.00685141	RP11-295I5.4	0.492032	-1.02252	5.55183e-05	TP73	0.526565	-0.922748	0.0140612
CHADL	1.53638	0.617864	0.00496863	LARS	0.649687	-0.62216	0.00279155	RP11-295P9.3	0.501288	-0.995153	0.000616553	TPPP	0.563558	-0.827006	0.000532553
CHCHD10	1.70287	0.767385	0.00342182	LBH	0.34597	-1.52838	3.40105e-06	RP11-296I10.3	0.629565	-0.666973	0.0135412	TPR	0.635053	-0.655037	0.00155163
CHD2	0.583664	-0.776769	0.000184188	LCA5L	0.635196	-0.652173	0.0144147	RP11-297D21.4	0.544289	-0.870623	0.00217118	TPST1	0.658155	-0.602302	0.0232397
CHD5	0.628928	-0.666067	0.0189173	LCN12	0.455224	-1.13078	0.0117205	RP11-298A10.1	0.353191	-1.48946	0.0140563	TPTE2P5	0.429934	-1.21219	0.00826295
CHD6	0.472657	-1.08103	4.3806e-07	LCN15	2.56981	1.35789	0.00031911	RP11-299H21.1	0.512127	-0.962389	0.0139437	TPTE2P6	2.34725	1.22412	0.014908
CHD7	0.580301	-0.785049	0.000238842	LDHAP7	1.63881	0.709664	0.0153799	RP11-29G8.3	0.529626	-0.916881	1.58278e-05	TRAF3IP3	0.65032	-0.615903	0.0333624
CHD9	0.385487	-1.37498	7.50741e-10	LDHD	0.390192	-1.34923	0.0103064	RP11-2H8.2	2.27612	1.17836	0.0285161	TRAK2	0.570883	-0.808576	0.000269162
CHFR	0.556385	-0.844713	0.00513102	LDLRAD4	0.338996	-1.55867	1.71283e-07	RP11-301L8.2	0.437715	-1.18565	0.0133442	TRAM2	0.647416	-0.627145	0.00381741
CHN2	0.374727	-1.41414	2.78876e-06	LENG1	1.65887	0.729552	0.0068861	RP11-303E16.9	1.53973	0.618742	0.0123255	TRANK1	0.372639	-1.4213	2.1738e-05
CHST11	0.56903	-0.807412	0.0160928	LENG8-AS1	0.659557	-0.599307	0.0260422	RP11-305E6.4	1.64014	0.711626	0.0306944	TRAPPC11	0.550965	-0.859346	0.000999506
CHST14	1.77664	0.828683	0.000844091	LFNG	0.533904	-0.903283	0.0117464	RP11-307N16.6	0.416255	-1.26341	2.35713e-06	TRAPPC6B	0.666374	-0.585462	0.0089539
CHST15	0.633061	-0.659348	0.00487144	LGALS3BP	0.56903	-0.81141	0.0278301	RP11-308D16.2	0.401668	-1.31034	0.00405285	TREX2	1.79167	0.840736	0.00102567
CHST2	0.596126	-0.740168	0.0200966	LGR6	0.441397	-1.17872	2.01464e-05	RP1-130H16.18	1.67362	0.738452	0.0154141	TRGC1	0.6449	-0.629348	0.000971072
CHST7	0.470921	-1.07906	0.00862607	LGSN	0.437715	-1.18565	0.0133442	RP11-311C24.1	1.59175	0.670368	0.00416244	TRIB3	1.63287	0.705794	0.0494342
CICP14	0.56903	-0.811812	0.0147347	LHFPL5	1.86642	0.900034	7.40009e-05	RP11-313J2.1	0.660355	-0.597469	0.0300406	TRIM17	0.56903	-0.808607	0.0318896
CIT	0.539904	-0.889099	4.29928e-05	LIFR-AS1	0.565987	-0.820373	0.00309907	RP11-314C9.1	0.582908	-0.775323	0.0446765	TRIM23	0.637313	-0.649634	0.00730567
CITF22-49E9.3	0.479183	-1.05952	0.00117879	LIMK2	0.662144	-0.594339	0.0233109	RP11-314C9.2	0.32516	-1.60205	0.0276789	TRIM29	0.642504	-0.638198	0.00219285
CKAP5	0.638623	-0.64695	0.00175996	LINC00106	0.635974	-0.649744	0.0232426	RP11-316M21.6	1.52457	0.607159	0.0266959	TRIM34	0.391208	-1.34472	0.0155637
CKMT1B	0.417288	-1.25201	0.0285161	LINC00116	2.61754	1.37645	0.0219259	RP11-317G6.1	0.281269	-1.82811	6.94043e-11	TRIM45	0.618155	-0.693534	0.00647661
CLASP1	0.578463	-0.78965	0.000182352	LINC00205	0.661305	-0.595287	0.0382966	RP11-319G6.1	0.273134	-1.85213	0.00616054	TRIM52	0.604323	-0.726471	0.00100177
CLASP2	0.637006	-0.650515	0.00286847	LINC00235	0.587385	-0.765452	0.0459677	RP11-328C8.4	1.56483	0.641706	0.047807	TRIM56	0.591731	-0.756952	0.000297146
CLCN3	0.614652	-0.702052	0.00127964	LINC00319	0.548462	-0.864636	0.0138671	RP11-333E1.2	1.54451	0.624741	0.0144147	TRIM6	0.543165	-0.879317	0.00416277
CLCNKA	0.521611	-0.931678	0.0171665	LINC00322	0.493159	-1.01334	0.0163279	RP11-334C17.3	0.657545	-0.602624	0.0303925	TRIM69	0.518707	-0.945797	0.00150249
CLCNKB	0.551786	-0.853119	0.0403745	LINC00324	0.309103	-1.68856	1.70498e-05	RP11-336K24.12	0.56903	-0.809616	0.0249032	TRIM6-TRIM34	0.430242	-1.21369	0.00115065
CLDN1	2.00078	0.999017	0.00135262	LINC00471	0.590105	-0.759314	0.0302966	RP11-337N6.2	0.48774	-1.02631	0.0235802	TRIO	0.559018	-0.838961	7.97762e-05
CLDN18	0.237096	-2.05109	0.00429585	LINC00472	0.364682	-1.45344	1.09153e-06	RP11-338K17.6	0.455224	-1.12964	0.0156451	TRIP11	0.575105	-0.797935	0.000340466
CLDN7	0.637813	-0.648594	0.00492998	LINC00476	0.665327	-0.586383	0.02486	RP11-33E12.2	1.56483	0.641706	0.047807	TRIQK	0.608049	-0.717388	0.00323985
CLEC2B	1.65967	0.727731	0.0079222	LINC00482	0.426772	-1.22311	0.00878151	RP11-342D11.2	0.505804	-0.978167	0.0438256	TRMT61A	1.57052	0.649852	0.0201121
CLEC2D	1.53072	0.613824	0.015725	LINC00623	1.51741	0.600467	0.0200455	RP11-344B2.2	0.56903	-0.808607	0.0318896	TRMU	1.5562	0.637911	0.00375438
CLHC1	0.623511	-0.680897	0.0119055	LINC00630	0.448812	-1.15251	0.00232077	RP11-344N10.2	0.41384	-1.27183	1.87173e-06	TRPM2	1.64386	0.714316	0.00814419
CLIP1	0.612463	-0.707282	0.000675239	LINC00674	0.496608	-1.0063	0.01531	RP11-345P4.6	0.318657	-1.63368	0.0120982	TRPM2-AS	0.497901	-1.00006	0.00751918
CLIP1-AS1	0.200834	-2.30106	7.29297e-06	LINC00689	0.513637	-0.960374	0.000338132	RP11-346C20.3	0.65032	-0.617115	0.0181005	TRPM3	0.541933	-0.876155	0.0300269
CLIP2	0.654456	-0.611373	0.0107937	LINC00863	0.666181	-0.583677	0.0453285	RP11-347C12.10	0.5173	-0.942857	0.0029851	TRPM4	0.601239	-0.732791	0.0206892
CLIP3	0.652487	-0.614618	0.0269265	LINC00886	0.559701	-0.836035	0.00611599	RP11-347I19.7	0.527966	-0.9206	0.000987992	TRPS1	0.509261	-0.973257	2.10814e-05
CLK1	0.639354	-0.645272	0.00216386	LINC00894	0.558087	-0.83998	0.00992211	RP11-347I19.8	0.510453	-0.968798	0.00156721	TRRAP	0.56229	-0.830488	0.000142782
CLN6	1.67397	0.742866	0.002804	LINC00899	0.57552	-0.796523	0.00188304	RP11-352G18.2	1.73419	0.790407	0.0151309	TSACC	0.632255	-0.658334	0.000803847
CLOCK	0.634567	-0.655954	0.00447235	LINC00910	0.537992	-0.893346	0.00197871	RP11-354M20.3	0.415829	-1.26077	0.00480939	TSGA13	0.479183	-1.05589	0.0264049
CLU	0.398075	-1.32886	2.12135e-10	LINC00921	0.606965	-0.716195	0.0270523	RP11-356I2.4	0.549408	-0.861344	0.0280176	TSHZ1	0.416156	-1.2628	6.37646e-05
CMB9-22P13.1	0.538104	-0.893744	0.000121887	LINC00923	0.0533465	-4.1763	1.7453e-11	RP11-357P18.2	3.03482	1.58745	0.00841274	TSHZ2	0.29825	-1.74509	7.75114e-15
CMB9-55A18.1	0.530044	-0.915698	2.41186e-05	LINC00969	0.623803	-0.680529	0.00477819	RP11-358B23.7	0.133889	-2.8768	3.42974e-07	TSPAN4	1.72848	0.788897	0.00261271
CMTM7	2.16231	1.10235	0.0303044	LINC01001	0.458621	-1.12125	0.0038877	RP11-359E3.4	0.500056	-0.998386	0.00108999	TSPAN9	0.493875	-1.01655	0.00046987
CMYA5	0.409701	-1.27639	0.0370978	LINC01011	0.480119	-1.0553	0.0074317	RP11-359J14.2	0.426772	-1.21782	0.000666217	TSPYL4	0.535954	-0.899621	5.73303e-05
CNBP	4.33347	2.1155	3.56767e-23	LINC01021	0.421233	-1.24726	3.25356e-09	RP11-35G9.3	0.519549	-0.940826	0.0411278	TSR2	1.51473	0.599036	0.00407202
CNFN	0.392434	-1.33931	0.023845	LINC01089	0.54144	-0.884633	0.000376316	RP11-35G9.5	0.252902	-1.9626	0.00282728	TSR3	1.68137	0.749527	0.000565332
CNGB1	0.62076	-0.686121	0.0232074	LINC01122	0.52933	-0.913809	0.0464848	RP11-360F5.3	0.262629	-1.90842	0.00418133	TSSK3	0.470398	-1.08517	0.00283689
CNOT1	0.587646	-0.766957	0.000228382	LINC01125	0.642453	-0.636619	0.0099175	RP11-360L9.4	0.421503	-1.23671	0.0324684	TSSK4	0.385189	-1.37166	0.000847044
CNTLN	0.605251	-0.724137	0.00199588	LINC01132	0.284515	-1.79636	0.00401524	RP11-363E6.3	2.37096	1.24239	0.0005191	TTBK2	0.566629	-0.819215	0.000495643
CNTNAP3	0.535159	-0.900969	0.00167536	LINC01133	0.6496	-0.622147	0.00831048	RP11-363N22.3	0.481487	-1.04654	0.0178932	TTC14	0.592613	-0.754697	0.000616059
CNTRL	0.655965	-0.608135	0.00808133	LINC01138	0.659745	-0.598589	0.00244396	RP11-365O16.6	2.50373	1.31266	0.0306351	TTC16	0.336245	-1.56385	0.00108952
COL12A1	0.62277	-0.683167	0.00132728	LINC01186	0.474191	-1.07393	0.00290926	RP11-366L5.1	0.398321	-1.32079	0.00630869	TTC21B	0.56739	-0.817166	0.000875187
COL15A1	0.437353	-1.19287	1.09707e-07	LINC01237	0.481487	-1.04654	0.0178932	RP11-367J11.2	1.57985	0.659571	0.00437233	TTC21B-AS1	0.41384	-1.26467	0.0187538
COL17A1	0.426772	-1.22046	0.0251301	LINC01260	0.369725	-1.43382	7.46269e-07	RP11-369J21.12	1.84935	0.88154	0.045186	TTC28	0.655637	-0.608905	0.00610747
COL4A1	0.618949	-0.692077	0.000915723	LINC01270	0.663622	-0.591441	0.00815991	RP11-370I10.12	0.475607	-1.06901	0.00549808	TTC28-AS1_1	0.647818	-0.625537	0.0354972
COL4A2	0.666298	-0.585747	0.00462316	LINC01271	0.633415	-0.658607	0.00359975	RP11-373L24.1	0.630423	-0.665428	0.00349632	TTC3	0.631673	-0.66271	0.00161381
COL4A3	0.376366	-1.40917	6.03506e-09	LINC01311	1.6258	0.699978	0.0290234	RP11-373N22.3	0.439395	-1.18582	1.39786e-06	TTC33	0.606895	-0.720367	0.000975033
COL4A4	0.283509	-1.81767	1.69869e-13	LINC01411	0.468613	-1.08928	0.0133673	RP11-375I20.6	9.86318	3.24591	2.84737e-05	TTC37	0.605966	-0.722634	0.000645323
COL4A5	0.642169	-0.638918	0.00264637	LINC01422	0.255082	-1.96135	1.57282e-05	RP11-375N15.2	0.587385	-0.763295	0.00239026	TTC39B	0.469449	-1.08825	0.00337854
COL4A6	0.460809	-1.11638	0.000151478	LINC01481	0.586273	-0.766272	0.0230949	RP11-379F4.4	0.622938	-0.681619	0.0420064	TTC3-AS1	0.5173	-0.950367	0.000146944
COL5A1	0.48287	-1.05027	4.49441e-07	LINC01484	0.417288	-1.25643	0.00228741	RP11-37C7.1	0.552772	-0.853031	0.0239443	TTC3P1	0.537666	-0.89392	0.00307361
COL7A1	0.552668	-0.855491	3.94997e-05	LINC01515	0.62076	-0.685238	0.00276025	RP11-380J14.1	0.183558	-2.41852	0.000352577	TTLL1	0.558293	-0.838049	0.0423944
COMP	0.590105	-0.760135	0.00780496	LINC01534	0.471482	-1.08166	0.00409127	RP11-380O24.1	0.615167	-0.697719	0.0099053	TTLL6	0.56903	-0.808265	0.00358166
COPRS	1.75178	0.808388	0.000983039	LINC01537	2.02322	1.01129	0.0438256	RP11-381K20.2	0.54532	-0.873161	0.00851437	TTN	0.431678	-1.21118	2.34052e-06
COQ10A	0.59028	-0.759977	0.00379665	LINC01569	0.463654	-1.10072	0.0178932	RP11-382B18.5	0.168601	-2.53384	0.000488104	TTYH3	0.654714	-0.610986	0.00456236
CORO6	0.55365	-0.850866	0.0198165	LINC01572	0.498875	-1.00061	0.00588301	RP11-386G11.10	1.56218	0.643558	0.00173778	TUBA1B	1.52082	0.604849	0.00322365
COTL1	1.55574	0.637559	0.00249429	LINC01589	0.521611	-0.931678	0.0171665	RP11-386G11.3	1.8475	0.884431	0.00289399	TUBB2A	1.63958	0.712057	0.0305866
CPA4	0.503998	-0.987163	0.00112358	LL0XNC01-237H1.2	0.350172	-1.50705	0.000704966	RP11-388P9.2	0.327029	-1.60798	1.77254e-05	TUBB2B	1.96574	0.972222	0.0140226
CPAMD8	0.274704	-1.85536	3.20772e-05	LL22NC03-2H8.5	0.349152	-1.51738	5.24248e-10	RP11-388P9.3	0.305047	-1.7084	2.41789e-06	TUBB4B	1.61608	0.692483	0.000813953
CPLX1	1.8384	0.875099	0.0365017	LLNLR-222A1.1	0.24387	-2.01481	0.00190528	RP11-389G6.4	0	-7.77431	3.94049e-08	TUG1	0.645227	-0.632072	0.00279318
CPM	0.307175	-1.70239	2.29973e-13	LLNLR-304A6.2	9.10447	3.15844	7.02447e-09	RP11-38L15.3	0.359387	-1.46744	0.00408027	TUG1_1	0.316128	-1.65568	4.94045e-05
CPSF4L	1.95096	0.957547	8.71176e-05	LMBRD2	0.530564	-0.91427	2.75108e-05	RP11-38M8.1	0.632255	-0.657312	0.00466555	TUG1_2	0.197923	-2.32578	2.33622e-07
CRABP2	0.374419	-1.41703	1.80482e-10	LMLN	0.63413	-0.656914	0.00497985	RP11-390K5.6	0.660809	-0.594534	0.0129494	TUG1_3	0.39801	-1.32754	5.38272e-06
CRB2	0.61851	-0.690566	0.0217114	LMLN-AS1	0.448326	-1.15559	0.000222235	RP11-392P7.6	0.596787	-0.743133	0.0322432	TUG1_4	0.525258	-0.92624	0.0154866
CRB3	0.628481	-0.668371	0.0270828	LMO1	0.484281	-1.04175	0.0236976	RP11-394O2.3	1.77031	0.820924	0.0492331	TXNDC16	0.552239	-0.856126	0.000692959
CREBRF	0.646785	-0.628316	0.011198	LMOD1	0.293693	-1.75287	0.00381958	RP11-395A13.2	0.455224	-1.12624	0.0091425	TXNRD2	1.68644	0.753869	0.000535041
CREG2	0.572901	-0.802671	0.00591121	LOXL2	0.53355	-0.906225	2.09705e-05	RP11-395B7.2	0.622712	-0.682268	0.0297672	U73166.2	0.547954	-0.862047	0.00157594
CREM	2.42534	1.27796	7.54638e-09	LPP-AS2	0.645926	-0.629141	0.0234462	RP11-395G23.3	1.75882	0.81086	0.0249032	U91328.19	0.6488	-0.623184	0.0436363
CRHR1	0.531094	-0.907346	0.045186	LRBA	0.594258	-0.750747	0.00049415	RP11-396C23.4	0.463654	-1.10072	0.0178932	UACA	0.498051	-1.0055	3.72914e-06
CRISPLD2	0.497901	-1.00585	6.9036e-06	LRFN3	0.46557	-1.09301	0.0425345	RP11-398B16.2	7.7595	2.94086	7.20319e-11	UBE2Q2P1	0.276386	-1.85166	2.48263e-08
CROCCP3	0.451299	-1.14383	0.00547566	LRFN4	1.72934	0.789771	0.0014397	RP11-399K21.11	0.643251	-0.631951	0.0326223	UBE2Q2P2	0.295374	-1.7559	1.45661e-07
CRTC3	0.66563	-0.587177	0.00504994	LRP1	0.364557	-1.45569	8.54963e-12	RP11-3P17.4	1.82089	0.862489	0.0168121	UBE2S	1.69593	0.761692	0.00186395
CRTC3-AS1	0.519309	-0.943614	0.00457401	LRP1-AS	0.0853544	-3.50002	5.91441e-07	RP11-400F19.18	0.398321	-1.32079	0.00630869	UBL7-AS1	0.482229	-1.04873	0.00895696
CRYAB	0.574449	-0.798397	0.0131292	LRP4	0.55365	-0.852256	0.00142771	RP11-400F19.8	2.14967	1.09844	0.0264049	UBN2	0.544488	-0.876867	7.44909e-05
CRYBG3	0.586273	-0.770198	0.000527497	LRRC1	1.91749	0.938831	7.49068e-05	RP11-403P17.5	0.549408	-0.858656	0.0213174	UBR4	0.5296	-0.916981	1.22866e-05
CRYZP1	0.36211	-1.4503	0.0348449	LRRC2	0.468613	-1.08717	0.0339961	RP11-406H23.2	0.393944	-1.34299	2.50293e-07	UBXN4	0.643622	-0.635685	0.0023697
CSPG4	0.624977	-0.677848	0.00454306	LRRC34	1.9916	0.986031	0.00484871	RP11-407G23.7	0.574065	-0.799455	0.0112639	UBXN7	0.492809	-1.02079	2.18093e-06
CSRP1	1.65597	0.727641	0.000504148	LRRC37A16P	0.665027	-0.588278	0.0128184	RP11-407N17.4	0.398321	-1.32079	0.00630869	UGGT1	0.610419	-0.712097	0.000654187
CT45A1	0.641452	-0.638643	0.00081728	LRRC37A17P	0.496506	-1.00916	0.000267898	RP1-140K8.5	0.200834	-2.30846	4.23223e-09	ULBP1	1.74773	0.802563	0.00346094
CT45A5	0.663868	-0.58701	0.047807	LRRC37A4P	0.417063	-1.26126	6.08558e-08	RP11-410L14.2	0.305333	-1.70096	0.000844689	ULBP3	2.27612	1.17688	0.000666217
CTA-243E7.2	0.379353	-1.38894	0.0114183	LRRC37A6P	0.612801	-0.703413	0.00495053	RP11-411B10.4	0.265547	-1.89545	0.00275824	ULK1	0.642763	-0.637491	0.00447936
CTA-797E19.2	0.562174	-0.830312	0.00149088	LRRFIP1	0.609137	-0.71513	0.000615588	RP11-413H22.2	0.40645	-1.28892	0.0324684	UMAD1	0.645427	-0.63143	0.00778157
CTAGE7P	0.65032	-0.615903	0.0333624	LRRFIP1P1	0.533465	-0.905224	0.00307361	RP11-416N2.4	2.49289	1.31237	0.00196109	UNC13B	0.587949	-0.766066	0.000629484
CTAGE8	0.610666	-0.708572	0.0228474	LRRIQ3	0.379353	-1.38894	0.0114183	RP11-420A23.1	0.573978	-0.799696	0.0104979	UNC5B	0.237096	-2.06792	2.11258e-06
CTB-13L3.1	0.528385	-0.914261	0.0107041	LRRK2	0.461375	-1.10996	0.0229474	RP11-422P24.12	0.630546	-0.663809	0.0105417	UPP1	1.57577	0.655522	0.0128487
CTB-152G17.6	0.48774	-1.03172	0.0211578	LRRN2	0.581675	-0.77866	0.0393633	RP11-423P10.2	1.56185	0.643193	0.00250061	UQCRFS1	1.50673	0.591266	0.0089461
CTB-171A8.1	0.48774	-1.02867	0.0268534	LSM10	1.57476	0.654722	0.0101266	RP11-424N24.2	0.587385	-0.763295	0.00239026	URB1-AS1	2.52902	1.32581	0.0348449
CTB-179K24.3	1.76399	0.816771	0.0239443	LSMEM2	1.73238	0.791854	0.00561815	RP11-428K3.1	0.36211	-1.4503	0.0348449	USF3	0.634219	-0.656731	0.00475189
CTB-193M12.5	1.52457	0.607159	0.0266959	LTB4R2	0.586273	-0.769331	0.0108048	RP11-430B1.2	0.56903	-0.810925	0.0368375	USP2-AS1	1.59328	0.667271	0.0326223
CTB-25B13.9	0.56903	-0.807871	0.00157594	LTBP1	0.632255	-0.661384	0.00161906	RP11-431K24.3	0.481487	-1.04654	0.0178932	USP31	1.66177	0.732381	0.00239846
CTB-33G10.11	1.80751	0.848986	0.00446938	LTBP2	0.622376	-0.682326	0.0310981	RP11-432B6.3	0.572059	-0.805656	0.000206078	USP32	0.525534	-0.928007	2.12953e-05
CTB-36H16.2	1.84935	0.88154	0.045186	LTK	0.32516	-1.60669	0.0110484	RP11-432J22.2	0.486562	-1.03784	0.000573509	USP34	0.569874	-0.811232	0.00012088
CTB-39G8.3	0.582908	-0.775323	0.0446765	LUCAT1	0.43595	-1.19676	8.43556e-06	RP11-435O5.5	0.616449	-0.693006	0.0263326	USP35	0.455224	-1.13392	0.000121212
CTB-49A3.2	0.474191	-1.07058	0.0299068	LUZP1	0.631127	-0.663921	0.00204427	RP11-437B10.1	0.648694	-0.624336	0.00328577	USP40	0.663443	-0.591738	0.0116965
CTB-50L17.9	0.617804	-0.691403	0.00162485	LUZP2	0.641452	-0.638643	0.00081728	RP11-439E19.10	0.544289	-0.876391	0.00348736	USP48	0.625839	-0.676117	0.00112255
CTB-52I2.4	0.313947	-1.66421	0.000117005	LXN	0.65333	-0.613487	0.0317223	RP11-440L14.1	0.61851	-0.692273	0.0174266	USP49	0.63319	-0.659084	0.00429779
CTBS	0.592739	-0.753616	0.00995204	LY6D	0.531094	-0.907346	0.045186	RP11-445H22.3	0.315666	-1.6605	3.45766e-07	USP50	2.02322	1.01307	0.013628
CTC-203F4.2	0.273134	-1.85213	0.00616054	LY6E	1.57943	0.65928	0.00269974	RP11-446E24.4	0.637313	-0.648472	0.0136874	USP51	1.6258	0.697648	0.0232426
CTC-232P5.1	0.624097	-0.676448	0.0384811	LY6K	1.54451	0.627045	0.00408641	RP11-449H3.3	0.45138	-1.1475	6.99313e-08	USP53	0.650499	-0.620268	0.00480711
CTC-281F24.5	0.483675	-1.04279	0.0233933	LYAR	1.93567	0.952748	7.89712e-06	RP11-44N21.4	0.648571	-0.623546	0.0143412	UTAT33	1.54463	0.627161	0.00403994
CTC-295J13.3	0.268362	-1.89771	4.69648e-19	LYRM5	0.554153	-0.851139	0.000784355	RP11-452K12.4	0.602502	-0.727256	0.0323827	UTRN	0.375606	-1.41244	2.52588e-10
CTC-301O7.4	0.46557	-1.09301	0.0425345	LYSMD2	2.2146	1.14421	0.0014179	RP11-452L6.5	0.4434	-1.1702	0.00130776	UVSSA	0.608546	-0.715706	0.0161378
CTC-303L1.2	0.44796	-1.15605	0.000804098	LYST	0.441204	-1.1796	6.83414e-06	RP11-454F8.3	0.0910447	-3.38297	2.95077e-05	VAMP1	0.613288	-0.704693	0.0111569
CTC-338M12.5	1.63596	0.705504	0.000747622	MAB21L3	0.373134	-1.41697	0.000730758	RP11-454L9.2	0.126451	-2.9471	1.36697e-05	VAV3	0.332403	-1.58709	6.10645e-08
CTC-425O23.2	0.337203	-1.55447	0.0110484	MACF1	0.467378	-1.09729	1.84779e-07	RP11-455P21.3	0.634328	-0.65489	0.00496863	VIPR1-AS1	0.392434	-1.33931	0.023845
CTC-425O23.5	0.425616	-1.23027	0.000140465	MACROD2	0.521611	-0.936516	0.0128237	RP11-45M22.2	0.373691	-1.4153	0.00051059	VIT	0.531803	-0.910509	0.000282669
CTC-429P9.3	2.16231	1.10235	0.0303044	MAFA-AS1	0.31038	-1.66875	0.0191693	RP11-463C8.4	0.544289	-0.870623	0.00217118	VLDLR-AS1	0.542767	-0.879115	0.0205763
CTC-432M15.3	0.373456	-1.42043	2.76229e-09	MAFF	2.30581	1.20433	4.63134e-06	RP11-463D19.2	0.495914	-1.01075	0.000408835	VMAC	0.461375	-1.10996	0.0229474
CTC-444N24.11	2.88579	1.52673	5.1717e-07	MAGI1	0.549888	-0.86231	0.00053067	RP11-463I20.1	1.62415	0.699556	0.00141828	VPS13A	0.517142	-0.951278	8.57136e-06
CTC-454I21.3	0.559997	-0.834121	0.0298369	MAGI3	0.466665	-1.09896	8.8235e-06	RP11-463O12.5	0.516097	-0.953241	0.000854192	VPS13B	0.400953	-1.31815	8.02798e-09
CTC-459F4.9	1.65536	0.723706	0.0151309	MAGIX	0.56903	-0.808265	0.00358166	RP11-465L10.10	0.588651	-0.759917	0.0154141	VPS13C	0.484656	-1.04479	2.13708e-06
CTC-459M5.2	0.489998	-1.02639	0.00523948	MALAT1	0.539485	-0.890337	1.62845e-05	RP11-465N4.4	0.496469	-1.00892	0.000735491	VPS13D	0.589736	-0.76177	0.00040169
CTC-471F3.5	0.56903	-0.807412	0.0160928	MAMDC2-AS1	0.26954	-1.87785	0.000612799	RP11-466F5.8	0.665657	-0.585335	0.00391579	VPS41	0.603808	-0.727757	0.000705022
CTC-471J1.8	0.417288	-1.25643	0.00228741	MAML2	0.338257	-1.56277	1.34316e-09	RP11-467D6.1	0.591791	-0.751581	0.0297189	VPS9D1-AS1	1.7259	0.787015	0.000937682
CTC-490G23.2	0.295052	-1.74415	0.00582377	MAN1A2	0.484646	-1.04486	1.44714e-06	RP11-467L13.7	0.330831	-1.59133	2.28106e-05	VTN	3.16128	1.64606	0.00582377
CTC-506B8.1	0.633594	-0.658201	0.00360703	MANEA-AS1	0.31038	-1.67508	0.00360939	RP11-468E2.2	1.52948	0.612943	0.00497968	VWA7	0.527189	-0.922343	0.00243561
CTC-512J12.6	0.213386	-2.22112	1.83358e-08	MANEAL	1.76621	0.820116	0.0013816	RP11-468E2.6	2.14967	1.10032	0.00690226	VWDE	0.43983	-1.1838	2.10786e-05
CTD-2006H14.2	0.643251	-0.631951	0.0326223	MAOB	0.575817	-0.79623	0.000213932	RP11-46C24.6	0.596126	-0.740168	0.0200966	WASH1	0.554439	-0.846962	0.0099781
CTD-2010I16.1	0.474191	-1.07058	0.0299068	MAP1A	0.232387	-2.10451	6.83589e-18	RP11-473I1.5	0.663868	-0.589416	0.00729753	WASH5P	0.643251	-0.636126	0.0128367
CTD-2012J19.2	0.372058	-1.4202	0.00119594	MAP1B	0.270966	-1.88031	9.10707e-09	RP11-474O21.5	0.395847	-1.32438	0.0425388	WBSCR27	0.31038	-1.66875	0.0191693
CTD-2013N24.2	0.584577	-0.774163	0.00142724	MAP1LC3A	0.36211	-1.4503	0.0348449	RP11-475E11.9	0.526352	-0.923745	0.0107606	WDPCP	0.563994	-0.824937	0.00919209
CTD-2015H6.3	0.482892	-1.04976	1.32223e-05	MAP2K3	1.74559	0.80341	0.000648339	RP11-481J2.4	1.58561	0.664243	0.0222289	WDR11	0.588237	-0.765435	0.000389556
CTD-2017F17.2	1.58064	0.656612	0.0186589	MAP2K6	0.564846	-0.823528	0.00133705	RP11-482M8.1	0.56903	-0.811292	0.033817	WDR27	0.515057	-0.956707	9.93083e-05
CTD-2020K17.1	0.632255	-0.660295	0.0426151	MAP3K7CL	1.58936	0.66722	0.0434466	RP11-483I13.2	0.444121	-1.16515	0.0119749	WDR31	0.426772	-1.21782	0.000666217
CTD-2020K17.4	1.51741	0.598898	0.0431217	MAP4K4	0.595491	-0.747797	0.000394569	RP11-483I13.5	0.619419	-0.690758	0.00313693	WDR38	2.02941	1.02038	6.3233e-05
CTD-2024P10.1	0.468613	-1.08717	0.0339961	MAP7	0.547622	-0.8687	3.6154e-05	RP11-484D2.2	0.619352	-0.690767	0.00580379	WDR60	0.465692	-1.10242	3.45244e-07
CTD-2031P19.5	0.481131	-1.05382	0.000807521	MAPK11	1.5519	0.633149	0.0370402	RP11-484D2.5	0.248304	-1.99932	2.05119e-05	WDR66	0.511302	-0.965101	0.00952847
CTD-2035E11.3	0.367116	-1.44038	0.000561363	MAPK8IP3	0.582263	-0.780029	0.000659525	RP11-484K9.4	0.46557	-1.09301	0.0425345	WDR72	0.476755	-1.06584	0.00348621
CTD-2047H16.3	0.10346	-3.25145	5.48047e-11	MARCHF6	0.577026	-0.793271	0.000132718	RP11-485G7.6	0.62076	-0.682604	0.0167319	WDR74	1.79824	0.846382	0.000163248
CTD-2047H16.4	0.393535	-1.34268	7.41786e-05	MARS2	1.68235	0.749631	0.00875868	RP11-485O10.2	0.555151	-0.847176	0.0163564	WDR77	1.6442	0.717288	0.000942549
CTD-2047H16.5	0.137947	-2.82206	5.25415e-05	MAST3	0.645291	-0.630891	0.00467119	RP11-485O10.3	0.237096	-2.05109	0.00429585	WDR88	0.500746	-0.990253	0.0395125
CTD-2049O4.1	0.215309	-2.1968	0.000184687	MATK	1.58177	0.661327	0.00395726	RP11-488L18.4	0.629997	-0.66618	0.00843814	WFDC1	4.07584	2.02654	2.62735e-18
CTD-2062F14.3	1.55734	0.638185	0.035511	MATN2	0.572901	-0.802671	0.00591121	RP11-495P10.1	0.598979	-0.736057	0.0317	WI2-87327B8.2	0.635974	-0.649744	0.0232426
CTD-2078B5.2	2.35075	1.23131	5.7621e-05	MBD5	0.507624	-0.9775	0.000157948	RP11-496H1.2	0.25865	-1.92628	0.00962572	WIPF1	0.533596	-0.906028	3.83718e-05
CTD-2083E4.4	0.491249	-1.02405	0.000809627	MBOAT1	0.60393	-0.727211	0.00270643	RP11-498C9.12	0.444121	-1.16903	0.000260791	WNK1	0.61095	-0.710846	0.000653413
CTD-2124B8.2	2.37508	1.24316	0.00287911	MBOAT2	0.489927	-1.02847	0.000138896	RP11-498C9.13	1.82564	0.867496	0.00209583	WNT5A	0.665187	-0.588117	0.00561334
CTD-2135D7.2	0.457767	-1.12605	8.35544e-05	MCMDC2	1.60257	0.679655	0.0152757	RP11-498C9.15	2.31061	1.20498	0.00139656	WNT9A	0.567331	-0.8173	0.000957021
CTD-2139B15.5	0.604155	-0.72546	0.0374492	MCPH1-AS1	1.75086	0.801781	0.0459738	RP11-498C9.16	4.02698	1.99867	2.69074e-05	WRN	0.631277	-0.663531	0.00262702
CTD-2154I11.2	0.379353	-1.39038	0.005121	MCRS1	1.508	0.592475	0.00896313	RP11-498C9.3	2.03947	1.02801	3.21535e-06	WSB1	0.622978	-0.682681	0.00136182
CTD-2165H16.4	0.595132	-0.747522	0.0168304	MCTP1	0.384897	-1.37682	1.69612e-08	RP11-498P14.5	0.398321	-1.32079	0.00630869	WWC2	0.608308	-0.716908	0.00188455
CTD-2192J16.17	0.402698	-1.30786	0.00130803	MCTP2	1.69498	0.759599	0.0331742	RP11-4K16.2	2.48304	1.30177	0.026994	WWP1P1	1.67714	0.741946	0.00279496
CTD-2195B23.3	0.510165	-0.964652	0.035967	MDC1-AS1	0.58234	-0.779663	0.00150672	RP11-4L24.4	0.437715	-1.18253	0.0439575	WWTR1-AS1	0.58362	-0.773403	0.0079222
CTD-2196E14.9	0.430311	-1.21529	1.71992e-05	MDGA1	0.189677	-2.3648	0.000672116	RP11-500C11.3	0.455224	-1.12964	0.0156451	XAGE2	1.82089	0.858917	0.0215759
CTD-2213F21.2	0.494808	-1.00661	0.00484871	MED10	1.5127	0.596991	0.00753152	RP11-505D17.1	0.53168	-0.910717	0.000507185	XIAP	0.6411	-0.641278	0.00330079
CTD-2228K2.1	0.466327	-1.09952	6.83235e-05	MED14OS	0.46557	-1.09301	0.0425345	RP11-505K9.4	2.18128	1.11658	0.0091425	XPC	0.561689	-0.832072	9.98798e-05
CTD-2245E15.3	0.48774	-1.02631	0.0235802	MED23	0.539156	-0.891021	7.1908e-05	RP11-506H20.1	0.494157	-1.01438	0.00604355	XRN1	0.534517	-0.903567	3.18369e-05
CTD-2256P15.4	1.60892	0.68603	0.00122712	MEF2A	0.526774	-0.924666	1.39284e-05	RP11-506M13.3	0.525258	-0.922277	8.71176e-05	XXbac-BPG116M5.17	0.541933	-0.882711	0.00278659
CTD-2270P14.1	0.603745	-0.727655	0.00263593	MEGF6	0.580515	-0.784341	0.000686935	RP11-510N19.5	0.635743	-0.652726	0.0262357	XXbac-BPG181M17.6	0.613659	-0.703307	0.0290234
CTD-2292P10.4	1.73725	0.796517	0.000685141	MEGF9	0.639764	-0.644302	0.00286608	RP11-511H23.2	0.355644	-1.48429	0.00133912	XXbac-BPG246D15.9	1.58973	0.668556	0.0038493
CTD-2293H3.2	0.494808	-1.00661	0.00484871	MEMO1P1	3.79353	1.9003	0.00432709	RP11-512N21.3	2.04851	1.02968	0.0339197	XXbac-BPG252P9.10	1.76699	0.819104	0.0243793
CTD-2303H24.2	0.519642	-0.94374	0.00029463	MEOX1	0.256187	-1.96232	1.908e-11	RP11-513D5.2	0.56903	-0.810276	0.0235417	XXbac-BPG294E21.9	0.56903	-0.808265	0.00358166
CTD-2310F14.1	0.445328	-1.16189	0.00971496	MESDC1	1.59193	0.670351	0.0083321	RP11-513D5.5	0.247404	-2.00245	7.28479e-05	XXbac-BPG299F13.14	0.419285	-1.24704	0.0112329
CTD-2311M21.2	0.666181	-0.583677	0.0453285	METTL12	1.86967	0.900662	0.0117391	RP11-513M16.7	1.70709	0.767146	0.0223903	XXbac-BPGBPG55C20.2	0.613562	-0.703668	0.0263265
CTD-2318O12.1	0.301251	-1.71797	0.00254585	METTL7A	0.457698	-1.12507	0.00118179	RP11-514P8.7	0.632966	-0.659176	0.0174761	XXYLT1	1.52045	0.60397	0.0255728
CTD-2319I12.2	0.496077	-1.00639	0.030067	MFAP3	0.628594	-0.669547	0.00455217	RP11-514P8.8	0.581962	-0.779439	0.0200242	XYLB	0.546268	-0.871738	0.000667009
CTD-2319I12.4	0.579013	-0.785892	0.0443402	MFNG	0.588651	-0.759917	0.0154141	RP11-517H2.6	0.624696	-0.678148	0.0131606	XYLT1	0.607809	-0.718137	0.00137932
CTD-2331H12.8	0.583746	-0.775998	0.00301591	MFSD10	1.53973	0.621687	0.0450954	RP1-151B14.6	0.637313	-0.648835	0.0446139	YBX1P2	1.66332	0.728222	0.0100966
CTD-2349B8.1	1.6004	0.676186	0.00137498	MFSD14C	0.524574	-0.929424	0.00246052	RP1-151F17.1	0.252902	-1.9626	0.00282728	YDJC	2.26756	1.18034	4.30209e-06
CTD-2349P21.11	0.151741	-2.68513	0.000200837	MFSD4B	0.565622	-0.821207	0.00384879	RP1-151F17.2	0.384095	-1.37663	0.0002523	YIF1A	1.5786	0.65847	0.003577
CTD-2358C21.4	0.48774	-1.02631	0.0235802	MFSD5	1.65019	0.721873	0.0100554	RP11-529F4.1	0.63891	-0.644416	0.0402871	YPEL2	0.419776	-1.25014	0.000121597
CTD-2369P2.10	1.65536	0.725765	0.0280369	MGAT4A	0.505804	-0.980381	0.012637	RP11-529K1.4	0.558293	-0.838049	0.0423944	YPEL3	0.379353	-1.38894	0.0114183
CTD-2369P2.12	1.66294	0.733406	0.00230287	MGAT5	0.57773	-0.791103	0.00148326	RP1-152L7.5	0.523869	-0.931341	0.0022609	YPEL5	0.544408	-0.876853	0.000263042
CTD-2369P2.4	2.07289	1.04811	0.0098652	MGC2752	1.65967	0.727731	0.0079222	RP11-531F16.4	1.78838	0.835641	0.0437476	YRDC	1.57703	0.656704	0.0132456
CTD-2396E7.9	0.525258	-0.922277	8.71176e-05	MGMT	1.52299	0.60594	0.00081789	RP11-539I5.1	0.656573	-0.605048	0.0326913	Z83844.1	0.528385	-0.914261	0.0107041
CTD-2514C3.1	0.616449	-0.693006	0.0263326	MIA-RAB4B	0.635974	-0.649744	0.0232426	RP11-539L10.2	0.547144	-0.866963	0.0389822	ZBED3-AS1	0.492134	-1.01755	0.0340935
CTD-2528L19.4	0.41234	-1.27414	0.00115029	MIATNB	0.613953	-0.702215	0.0449944	RP11-53O19.1	0.403249	-1.30802	4.92845e-05	ZBED5-AS1	0.41384	-1.26875	0.00155718
CTD-2528L19.6	1.89677	0.917531	0.0107041	MIB1	0.501277	-0.99617	5.18111e-06	RP11-53O19.3	1.68501	0.752593	0.000746759	ZBED6	0.225358	-2.14862	8.21355e-18
CTD-2535L24.2	0.39099	-1.35388	1.40814e-07	MICAL3	0.664486	-0.589611	0.00629878	RP11-540D14.8	0.500246	-0.997188	0.00350849	ZBED8	0.483423	-1.04683	0.00138872
CTD-2540F13.2	0.265547	-1.89545	0.00275824	MICE	0.284515	-1.79356	0.00903825	RP11-544A12.8	0.527393	-0.918872	0.0379493	ZBTB11-AS1	0.477985	-1.06079	0.0168426
CTD-2541J13.1	0.589352	-0.760417	0.00321883	MID1IP1-AS1	0.56505	-0.822516	0.00553806	RP11-544I20.2	0.50775	-0.974956	0.0114779	ZBTB37	0.476312	-1.06935	2.92737e-05
CTD-2541J13.2	0.472584	-1.0809	6.61838e-06	MIR130B	0.580642	-0.781459	0.0200096	RP11-544M22.13	0.591791	-0.756179	0.00497238	ZC3H12D	2.1298	1.08926	0.000250522
CTD-2553L13.9	0.606965	-0.718249	0.0147889	MIR186	0.347205	-1.52005	0.000467602	RP11-545M17.1	0.189677	-2.38481	6.52268e-07	ZC3H13	0.636683	-0.651321	0.00184177
CTD-2574D22.2	0.606965	-0.716195	0.0270523	MIR193BHG	0.450929	-1.14683	0.000510379	RP11-546D6.3	2.5837	1.36627	8.64523e-05	ZC3H6	0.573785	-0.801021	0.00109957
CTD-2574D22.4	0.490241	-1.0269	0.000896307	MIR210HG	0.299489	-1.73774	5.16356e-10	RP11-54A4.2	0.448326	-1.15027	0.0294307	ZC3HAV1L	0.607608	-0.717738	0.021728
CTD-2576D5.4	0.148443	-2.70518	0.000339552	MIR222HG	2.19182	1.1302	0.000401306	RP11-54O7.1	0.580187	-0.782696	0.0122184	ZCCHC11	0.59709	-0.743927	0.000427573
CTD-2583A14.10	0.424294	-1.23596	2.36005e-06	MIR3936	0.227612	-2.11389	0.00128011	RP11-54O7.3	0.588384	-0.764257	0.00988945	ZCCHC24	0.499149	-1.00161	0.000191404
CTD-2583A14.9	0.601733	-0.731348	0.028756	MIR4500HG	1.66332	0.728222	0.0100966	RP11-552F3.10	1.58436	0.662512	0.0139876	ZCCHC6	0.563261	-0.827988	0.000162536
CTD-2587H24.14	2.41838	1.26704	0.0112329	MIR4697HG	0.596416	-0.744915	0.00659895	RP11-552F3.9	0.65032	-0.619441	0.0304439	ZDBF2	0.627803	-0.67135	0.00454628
CTD-2589H19.6	1.71783	0.779073	0.0184168	MIR647	1.76399	0.814708	0.00684532	RP11-552M11.4	1.793	0.842193	0.000167243	ZDHHC20P4	0.25865	-1.92628	0.00962572
CTD-2600O9.2	2.13955	1.09323	0.00834948	MIR6782	2.17266	1.11012	0.018727	RP11-552M11.8	0.56903	-0.809806	0.0380127	ZEB1-AS1	0.617804	-0.693932	0.0163716
CTD-2636A23.2	1.81787	0.862214	3.721e-05	MIR6820	1.52402	0.607806	0.0048815	RP11-553A21.3	0.587997	-0.763883	0.00113228	ZFC3H1	0.478212	-1.06422	4.55068e-07
CTD-2639E6.9	1.78838	0.832652	0.0160928	MKI67	0.595855	-0.746951	0.000311727	RP11-554J4.1	0.552293	-0.854211	0.026396	ZFHX3	0.632521	-0.660736	0.0021736
CTD-2647L4.4	0.087543	-3.43926	1.7433e-05	MKL1	0.640158	-0.643193	0.00855951	RP11-556N21.1	1.94418	0.955297	0.0297718	ZFP3	0.392434	-1.34607	0.000179322
CTD-2650P22.1	0.627895	-0.667505	0.0186589	MKLN1-AS	0.544289	-0.876391	0.00348736	RP11-562A8.5	0.440539	-1.17485	0.0335099	ZFP69B	0.575148	-0.796472	0.0145934
CTD-3014M21.1	0.56903	-0.810407	0.0151021	MKRN3	0.586629	-0.768089	0.0219222	RP11-565P22.6	0.614552	-0.699993	0.0457073	ZFP91-CNTF	0.553914	-0.8522	5.84591e-05
CTD-3032J10.2	0.289337	-1.78122	4.57083e-05	MKRN3-AS1	0.546268	-0.865987	0.0294251	RP11-566E18.1	0.539081	-0.889272	0.0140028	ZFPM1	1.53973	0.618742	0.0123255
CTD-3035K23.3	1.91401	0.932449	0.0379493	MLH3	0.618071	-0.693994	0.00197331	RP11-566K11.5	1.53446	0.616982	0.0336881	ZFPM2-AS1	1.94571	0.9573	0.017119
CTD-3060P21.1	0.318657	-1.63368	0.0120982	MLK7-AS1	0.441288	-1.17856	9.84702e-05	RP11-56B16.5	0.424514	-1.23405	0.000113923	ZFYVE1	0.504107	-0.986933	0.000922793
CTD-3065B20.2	0.119796	-3.05313	4.22798e-17	MLLT11	0.653779	-0.612046	0.0170181	RP11-56G10.2	0.641865	-0.639229	0.0129544	ZG16B	1.72816	0.786256	0.0102847
CTD-3065B20.3	0.603368	-0.728347	0.00570529	MLLT4	0.607975	-0.717682	0.00189461	RP11-572B2.1	0.541933	-0.876155	0.0300269	ZGRF1	0.64159	-0.639916	0.0104835
CTD-3065J16.9	2.27612	1.18342	0.00112146	MLST8	1.55597	0.637589	0.00618577	RP11-572M11.4	0.393148	-1.34149	0.00222023	ZHX2	1.75882	0.812729	0.023072
CTD-3099C6.7	0.239591	-2.04546	0.000287197	MLXIPL	0.599955	-0.736378	0.00763003	RP11-573D15.9	0.452367	-1.14346	2.11043e-05	ZIC2	1.57076	0.651099	0.00925974
CTD-3099C6.9	0.418063	-1.25549	0.000315767	MMD	1.90406	0.92733	0.00482331	RP11-574F21.2	0.252902	-1.9626	0.00282728	ZIC5	1.6791	0.747056	0.00571913
CTD-3105H18.16	0.56903	-0.809616	0.0249032	MON2	0.600217	-0.736311	0.000842052	RP11-574K11.29	0.65032	-0.61868	0.00206425	ZKSCAN1	0.56903	-0.813373	0.000113605
CTD-3105H18.18	0.337203	-1.55447	0.0110484	MORF4L2-AS1	0.660074	-0.597329	0.00881531	RP11-575L7.4	0.216773	-2.17329	0.00268218	ZMAT1	0.654774	-0.609548	0.0345181
CTD-3113P16.11	0.59377	-0.746357	0.0114098	MORN1	0.483423	-1.04773	9.9769e-05	RP11-579D7.2	1.52384	0.606597	0.0170869	ZMAT3	0.551118	-0.859188	0.00035067
CTD-3126B10.1	0.563903	-0.826035	0.000879063	MPDU1	1.73047	0.790612	0.00214551	RP11-57C13.3	0.522388	-0.933938	0.0189088	ZMYM4-AS1	0.20692	-2.25628	2.91206e-05
CTD-3149D2.4	1.75086	0.801781	0.0459738	MPDZ	0.48805	-1.03471	3.09039e-06	RP11-589F5.4	0.447095	-1.15293	0.00115233	ZNF106	0.645973	-0.630421	0.00261203
CTD-3184A7.4	1.67864	0.745355	0.0400542	MPHOSPH6	2.02241	1.01592	3.40511e-06	RP11-58O9.2	0.458385	-1.12223	0.00267405	ZNF112	0.615833	-0.698871	0.0078506
CTD-3193K9.3	0.350172	-1.5003	0.0156043	MPHOSPH8	0.64348	-0.635984	0.00264479	RP11-596D21.1	0.643251	-0.631951	0.0326223	ZNF114	1.65536	0.725421	0.0439784
CTD-3234P18.6	0.20692	-2.25628	2.91206e-05	MPP1	0.614674	-0.701464	0.0100082	RP11-59C5.3	0.533015	-0.905628	0.012814	ZNF117	0.613226	-0.704922	0.00846977
CTGF	1.74815	0.80569	0.000246692	MPV17L2	1.69571	0.761101	0.00664357	RP11-5O17.1	1.59328	0.667271	0.0326223	ZNF141	0.405336	-1.29896	0.0006773
CTSB	0.664167	-0.590305	0.0062847	MRAP	1.51012	0.593416	0.0498022	RP11-603J24.5	0.436516	-1.19251	0.00149312	ZNF160	0.646959	-0.627984	0.0088025
CTSC	2.0976	1.06677	0.000940112	MRAS	0.664866	-0.588609	0.0136402	RP11-603J24.7	0.462337	-1.10605	0.0387935	ZNF189	0.654998	-0.610195	0.0106067
CTSV	0.391208	-1.35213	6.46661e-06	MRM1	1.50224	0.585833	0.00523082	RP11-609N14.4	0.426772	-1.22657	8.49114e-05	ZNF19	0.540578	-0.883365	0.0478107
CTTNBP2NL	0.52937	-0.917565	1.72572e-05	MROH1	0.582186	-0.780049	0.0014269	RP11-611O2.5	1.59274	0.671346	0.00290716	ZNF20	1.67362	0.740703	0.017924
CUL9	0.663868	-0.590779	0.0135416	MRPL1	1.51242	0.596646	0.0105761	RP11-614O9.1	0.295052	-1.74415	0.00582377	ZNF221	0.584409	-0.771278	0.0430976
CUX1	0.648441	-0.624929	0.00269202	MRPL12	1.7382	0.79745	0.00029437	RP11-617F23.1	1.56204	0.642082	0.0233855	ZNF239	1.86892	0.901389	0.00100188
CXCR4	0.625933	-0.674014	0.0310153	MRPL38	1.57368	0.653808	0.00724925	RP11-61J19.5	0.59377	-0.746357	0.0114098	ZNF277	0.663658	-0.591273	0.0118479
CXXC4	0.372456	-1.419	0.00139798	MRPL58	1.68973	0.756526	0.00115657	RP11-61L19.3	2.65547	1.40104	0.005121	ZNF292	0.530439	-0.91453	4.67594e-05
CYB5D2	0.603002	-0.728824	0.0143021	MRPS2	1.54005	0.622814	0.00583473	RP11-61L23.2	0.626897	-0.672733	0.0303057	ZNF300	0.630881	-0.664467	0.00219626
CYB5RL	0.655246	-0.609551	0.0144775	MRPS23	1.54644	0.62884	0.00430933	RP11-626G11.3	1.95474	0.966665	2.75945e-05	ZNF318	0.579817	-0.786166	0.000406817
CYBRD1	0.55365	-0.852654	0.000280817	MRPS26	1.58678	0.665697	0.008479	RP11-626G11.6	1.95096	0.957547	8.71176e-05	ZNF362	0.533217	-0.906619	0.000402504
CYLD	0.657515	-0.604784	0.00641096	MRPS34	1.51089	0.595342	0.00512316	RP11-627G18.1	3.18657	1.65894	0.00266073	ZNF37BP	0.663344	-0.592036	0.00832974
CYP1B1-AS1	0.607284	-0.719036	0.0056986	MRTO4	1.78033	0.832026	0.000128431	RP11-627K11.6	1.83028	0.871168	0.00167181	ZNF385A	0.564846	-0.823528	0.00133705
CYP24A1	1.91844	0.937317	0.0140612	MSI2	0.63288	-0.659953	0.00171879	RP11-632C17__A.1	1.51741	0.60099	0.0324547	ZNF417	0.444224	-1.16975	9.55559e-06
CYP26B1	1.79887	0.844348	0.0379019	MSMP	0.551521	-0.857313	0.00541811	RP11-632K20.7	0.589597	-0.761663	0.00325763	ZNF433	3.60385	1.82674	0.00662995
CYP27C1	0.553223	-0.851918	0.0217624	MSRB2	0.547954	-0.862047	0.00157594	RP11-638F5.2	0.481487	-1.05245	0.00133355	ZNF436-AS1	0.469675	-1.08855	0.000500083
CYP2U1	0.604594	-0.724982	0.0173892	MST1	0.555151	-0.845313	0.0214483	RP11-63G10.4	0.579282	-0.787034	0.00294707	ZNF442	2.27612	1.17836	0.0285161
CYP3A5	0.492593	-1.01859	0.00764158	MSX1	1.60171	0.676955	0.0103114	RP11-649A18.3	1.71488	0.777016	0.0103245	ZNF443	0.655246	-0.608364	0.00836769
CYP4F26P	0.549408	-0.861344	0.0280176	MT1E	1.72992	0.790578	0.000303151	RP11-654A16.1	0.261446	-1.92812	4.55398e-06	ZNF445	0.622819	-0.682972	0.00218656
CYR61	1.6185	0.694545	0.00147058	MT2A	1.59878	0.676932	0.00129514	RP11-656E20.5	0.399531	-1.32056	0.000192717	ZNF48	1.57391	0.652869	0.0200061
CYTH1	0.60442	-0.726289	0.00074184	MTCL1	0.621166	-0.686796	0.0020759	RP11-65F13.3	0.074383	-3.73337	3.44863e-19	ZNF503-AS2	0.612801	-0.704648	0.0193803
DAAM1	0.51507	-0.956381	0.000365411	MTCO1P2	0.546268	-0.865987	0.0294251	RP11-665G4.1	0.497901	-1.00006	0.00751918	ZNF514	0.576055	-0.795374	0.000923319
DACH1	0.274704	-1.85536	3.20772e-05	MTFP1	1.63385	0.707537	0.0116642	RP11-666A8.8	0.25865	-1.92628	0.00962572	ZNF519	0.571752	-0.80585	0.00312721
DAPK1	0.59263	-0.754189	0.00459419	MTHFR	0.43877	-1.18797	7.22258e-07	RP11-667F14.1	0.566849	-0.818682	0.000446472	ZNF521	0.602502	-0.729899	0.0192405
DARS-AS1	0.502643	-0.990814	0.00166897	MTMR11	0.449388	-1.15276	4.84369e-05	RP11-667K14.4	1.81812	0.861395	0.00299152	ZNF529-AS1	0.254566	-1.96652	2.508e-06
DBIL5P	2.38992	1.2459	0.0425388	MTMR9LP	0.392434	-1.33931	0.023845	RP11-66B24.1	0.489998	-1.02639	0.00523948	ZNF546	0.604047	-0.726301	0.0162786
DCAF15	1.78649	0.836145	0.00391513	MTRNR2L12	0.482438	-1.04935	0.00219389	RP11-66B24.8	0.618945	-0.690051	0.0222294	ZNF572	0.56903	-0.80687	0.0459738
DCN	0.142257	-2.79747	4.09275e-09	MT-TA	0.638277	-0.647631	0.00327189	RP11-671J11.5	2.03225	1.01616	0.0268534	ZNF573	0.556923	-0.841214	0.0102847
DCST1	0.611707	-0.707568	0.0434165	MTUS1	0.536698	-0.897581	7.72595e-05	RP11-677M14.3	0.521611	-0.931678	0.0171665	ZNF587	0.548275	-0.866789	0.000144608
DCST2	0.36211	-1.4503	0.0348449	MTX2	1.52021	0.60403	0.0109431	RP11-677M14.7	0.408534	-1.28439	0.00843262	ZNF593	1.54903	0.630417	0.0422635
DCTN1-AS1	0.526879	-0.923393	0.00159642	MUC12	0.135704	-2.87816	6.25213e-23	RP11-681H18.2	0.549408	-0.862244	0.0117157	ZNF596	0.606965	-0.718661	0.0424524
DCTPP1	1.50518	0.589635	0.0156769	MUC16	0.105851	-3.23898	2.28902e-40	RP11-685M7.5	0.62076	-0.682604	0.0167319	ZNF599	0.544289	-0.874075	0.00556835
DDAH1	1.88678	0.915664	6.27244e-05	MUC2	4.38966	2.11317	0.000538084	RP11-686O6.2	1.78838	0.832652	0.0160928	ZNF605	0.553055	-0.854355	0.000103742
DDIT3	2.52556	1.33501	3.97768e-06	MUC5AC	0.530261	-0.915177	1.33653e-05	RP11-68L18.1	0.373134	-1.41697	0.000730758	ZNF609	0.618381	-0.693308	0.00159867
DDX17	0.596041	-0.746502	0.000314182	MUC5B	0.311188	-1.68083	4.60686e-07	RP11-690D19.3	1.72544	0.784373	0.00543752	ZNF611	0.586273	-0.76899	0.0202481
DDX28	1.74992	0.806405	0.0047747	MUC6	1.65651	0.727301	0.0122338	RP11-691N7.6	0.664349	-0.58974	0.013526	ZNF621	0.636312	-0.652094	0.00277179
DDX39A	1.94741	0.961306	2.23849e-05	MVP	0.497901	-1.0057	1.84177e-05	RP11-697H9.2	0.615671	-0.697808	0.0187827	ZNF624	0.601239	-0.731595	0.0213183
DDX46	0.616068	-0.698829	0.000716741	MXI1	0.628109	-0.670788	0.00234813	RP11-69E11.4	1.66332	0.728222	0.0100966	ZNF638-IT1	0.0758706	-3.64473	3.61809e-06
DDX56	1.53753	0.620445	0.00644164	MXRA8	0.558293	-0.838049	0.0423944	RP1-169K13.3	0.625048	-0.677663	0.00503917	ZNF658	0.477251	-1.06044	0.000868214
DDX60	0.470921	-1.07906	0.00862607	MYCBP2	0.489301	-1.03112	1.30873e-06	RP11-69M1.6	0.437715	-1.18253	0.0439575	ZNF678	0.657941	-0.603452	0.0272162
DEGS2	1.57161	0.648931	0.0106715	MYCL	0.430617	-1.2087	0.014908	RP11-6O2.2	0.40645	-1.28892	0.0324684	ZNF70	0.647516	-0.626112	0.0444456
DENND1B	0.579848	-0.785726	0.00241728	MYDGF	1.53509	0.618242	0.00414394	RP11-6O2.4	0.42161	-1.2458	1.90531e-08	ZNF708	0.48687	-1.03731	0.000231981
DENND1C	0.583497	-0.776624	0.00318017	MYEF2	0.24895	-1.98816	0.00128926	RP11-701H24.3	0.391208	-1.34472	0.0155637	ZNF709	0.426772	-1.22046	0.0251301
DENND3	0.548926	-0.865075	0.000156265	MYEOV	5.97481	2.53969	0.00106861	RP11-701H24.7	0.234306	-2.07527	0.00059626	ZNF713	0.551247	-0.858415	0.00184312
DENND4A	0.611631	-0.708941	0.00341204	MYH10	0.598104	-0.740591	0.0119606	RP11-701H24.8	0.0948383	-3.32439	4.99871e-05	ZNF714	0.652616	-0.615405	0.0113482
DENND4C	0.555406	-0.848101	0.000253428	MYH16	0.391208	-1.34472	0.0155637	RP11-703M24.5	0.247404	-2.00999	1.73267e-08	ZNF724P	0.654057	-0.611347	0.0230279
DENND6B	0.596126	-0.740168	0.0200966	MYH8	0.53682	-0.894374	0.0318622	RP11-707G14.1	0.610958	-0.70957	0.034997	ZNF737	0.463654	-1.10072	0.0178932
DEPDC4	0.640158	-0.640145	0.0496898	MYH9	0.599928	-0.73713	0.000358256	RP11-707P17.1	0.632255	-0.65936	0.0455629	ZNF749	0.56903	-0.810925	0.0368375
DEPDC5	0.57557	-0.796123	0.00413813	MYLK	0.649925	-0.62153	0.00510876	RP11-70L8.4	0.635196	-0.652173	0.0144147	ZNF75D	0.643816	-0.634672	0.0228459
DEPTOR	0.49243	-1.02011	0.00176917	MYO10	0.472323	-1.08214	1.957e-07	RP11-710F7.2	0.379353	-1.39095	0.00349787	ZNF76	0.605929	-0.722353	0.00413517
DGCR5	0.582908	-0.775323	0.0446765	MYO16	0.598979	-0.736057	0.0317	RP11-715J22.6	0.471878	-1.0809	0.00313282	ZNF765	0.649175	-0.622592	0.0353868
DGKA	0.525741	-0.927386	3.2081e-05	MYO18A	0.601633	-0.733004	0.000479348	RP11-723O4.2	0.474191	-1.07058	0.0299068	ZNF774	0.596126	-0.745426	0.011637
DGKH	0.543813	-0.878508	0.000172744	MYO1A	0.555796	-0.843819	0.01291	RP11-726G1.1	0.647132	-0.625823	0.0264603	ZNF780B	0.595808	-0.746316	0.00735742
DHRS12	0.56903	-0.807871	0.00157594	MYO1G	0.460867	-1.11572	0.000489399	RP11-727F15.12	2.04851	1.02806	0.000868214	ZNF787	1.76806	0.820678	0.0124577
DHRS13	1.63333	0.707124	0.0107728	MYO5A	0.584219	-0.775278	0.000432192	RP11-727F15.9	2.30086	1.19982	0.000320792	ZNF805	0.5173	-0.942857	0.0029851
DHTKD1	0.662839	-0.593216	0.00523921	MYO5C	0.575938	-0.795924	0.000216162	RP11-732A19.9	0.383924	-1.37741	0.000192398	ZNF81	0.40601	-1.2989	7.1963e-06
DHX34	1.60526	0.682048	0.0171549	MYO6	0.616224	-0.698331	0.00164173	RP11-732A21.3	0.39159	-1.34938	0.000161425	ZNF814	0.562831	-0.828901	0.00047347
DHX40P1	0.509132	-0.969043	0.0384848	MYO9A	0.538453	-0.892893	7.60414e-05	RP11-734K2.4	0.577784	-0.789246	0.0347902	ZNF83	0.609918	-0.712945	0.00384691
DIAPH3-AS1	0.476527	-1.06833	0.000108297	MYO9B	0.623572	-0.681207	0.00245892	RP11-734K23.9	0.631267	-0.662802	0.0281601	ZNF836	0.552456	-0.854561	0.0092262
DICER1	0.545666	-0.873805	5.18324e-05	MYOF	0.521923	-0.938077	6.01696e-06	RP11-737O24.2	0.481487	-1.05179	0.00410751	ZNF846	0.391791	-1.34698	0.00115793
DIDO1	0.640938	-0.641681	0.00260886	MYOM1	0.515683	-0.952635	0.0140226	RP11-737O24.5	0.447761	-1.15533	0.00398251	ZNF852	0.302522	-1.71931	1.27444e-05
DIP2B	0.515849	-0.954873	9.23318e-06	MYSM1	0.599155	-0.738622	0.00281965	RP11-739N20.2	0.426772	-1.21782	0.000666217	ZNF862	0.468613	-1.09034	0.00444334
DISP1	0.633045	-0.658924	0.019952	MYT1L	0.503055	-0.989839	0.00118248	RP11-73M18.8	1.62949	0.702743	0.00140771	ZNF888	0.273134	-1.85213	0.00616054
DKK1	1.70497	0.769454	0.00114211	N4BP2	0.562174	-0.830312	0.00149088	RP11-746M1.1	1.81618	0.860458	0.000435006	ZNF891	0.472711	-1.08071	1.69282e-06
DLEU2L	0.278708	-1.83309	0.000156542	N4BP2L2-IT2	1.88217	0.908953	0.0294287	RP11-74E22.8	0.40645	-1.28892	0.0324684	ZNF91	0.615533	-0.699914	0.00201242
DLG2	0.313947	-1.65708	0.00778622	NAALAD2	2.27612	1.18094	0.0139996	RP11-753H16.5	0.56903	-0.80687	0.0459738	ZNFX1-AS1_1	1.72985	0.787421	0.0273406
DLG4	0.65032	-0.619798	0.047068	NABP1	0.659297	-0.600949	0.00457905	RP11-755F10.1	0.549408	-0.858656	0.0213174	ZNRD1-AS1_1	0.591791	-0.751581	0.0297189
DLL3	2.0692	1.04458	0.0185387	NAP1L1P1	1.59328	0.667271	0.0326223	RP11-756P10.3	0.505804	-0.978167	0.0438256	ZPR1	1.6002	0.678053	0.00311526
DMXL1	0.532709	-0.908223	0.000126184	NAPRT	1.57989	0.659414	0.00951872	RP11-757F18.5	0.616449	-0.695468	0.00779841	ZSCAN26	0.657866	-0.603714	0.0201702
DMXL2	0.352538	-1.50378	4.30697e-11	NATD1	0.508495	-0.971764	0.033068	RP11-758H9.2	0.497901	-1.00006	0.00751918	ZSCAN30	0.528385	-0.91983	0.000211516
DNAH7	0.147278	-2.75039	4.8108e-10	NAV2	0.542377	-0.882442	7.9449e-05	RP11-769O8.1	0.655831	-0.606902	4.37036e-05	ZSWIM8-AS1	0.663043	-0.591978	0.00743331
DNAJB14	0.568232	-0.815245	0.000322561	NAV2-AS2	0.333091	-1.5767	0.00157061	RP11-76C10.3	0.242956	-2.03453	2.89766e-07	ZZEF1	0.531206	-0.912405	6.52925e-05
